# Supplementary material for: 4-Chloro­benzoic acid–quinoline (1/1)
Source: Acta Crystallogr Sect E Struct Rep Online. 2010 Nov 17;66(Pt 12):o3190. doi: 10.1107/S1600536810046416 (PMC3011561; doi:10.1107/S1600536810046416)
Supplement: Supplementary file 2 [file e-66-o3190-Isup2.hkl]

# 
# h,k,l, Fc-squared, Fo-squared, sigma(Fo-squared) and status flag 
# 
data_I
_shelx_title '  10060811' 
_shelx_refln_list_code          4 
_shelx_F_calc_maximum      180.55 
_exptl_crystal_F_000       592.00 
_reflns_d_resolution_high  0.7100 
 
loop_ 
 _symmetry_equiv_pos_as_xyz 
 'x, y, z' 
 '-x+1/2, y, z+1/2' 
 'x+1/2, -y, z' 
 '-x, -y, z+1/2' 
 
_cell_length_a    13.2385 
_cell_length_b     3.8307 
_cell_length_c    26.2464 
_cell_angle_alpha  90.000 
_cell_angle_beta   90.000 
_cell_angle_gamma  90.000 
 
_shelx_F_squared_multiplier     1.000 
 
loop_ 
 _refln_index_h 
 _refln_index_k 
 _refln_index_l 
 _refln_F_squared_calc 
 _refln_F_squared_meas 
 _refln_F_squared_sigma 
 _refln_observed_status 
   0   0 -36       47.37       50.47      3.41 o 
   2   0 -36       28.18       33.01      3.53 o 
   4   0 -36        6.68        0.47      2.71 o 
   0   1 -36      201.91      217.40      4.46 o 
   1   1 -36       48.65       55.51      1.73 o 
   2   1 -36       18.08       21.01      2.77 o 
   2   0 -35       69.76       72.45      4.09 o 
   4   0 -35      279.26      302.30      9.04 o 
   1   1 -35       47.36       54.91      1.42 o 
   2   1 -35       86.38       86.74      1.67 o 
   3   1 -35        2.87        1.80      1.57 o 
   4   1 -35       21.29       19.40      3.87 o 
   0   0 -34       14.70       18.23      3.71 o 
   2   0 -34       22.56       21.03      2.33 o 
   4   0 -34      198.30      215.84      7.32 o 
   6   0 -34       57.45       66.31      5.03 o 
   0   1 -34       71.97       70.77      1.86 o 
   1   1 -34        4.50        3.79      0.85 o 
   2   1 -34       15.63       20.76      1.59 o 
   3   1 -34       21.17       24.21      2.78 o 
   4   1 -34        9.47        4.48      2.33 o 
   5   1 -34        3.65        2.15      1.53 o 
   6   1 -34       76.80       80.80      3.10 o 
   0   2 -34       45.16       50.04      2.22 o 
   1   2 -34       33.35       32.00      1.33 o 
   2   2 -34       20.63       21.81      1.99 o 
   2   0 -33      132.46      122.88      4.18 o 
   4   0 -33       96.44      104.09      5.11 o 
   6   0 -33      117.06      124.26      8.89 o 
   8   0 -33       73.61       77.85      8.67 o 
   1   1 -33       27.76       31.22      1.09 o 
   2   1 -33      151.06      158.03      2.02 o 
   3   1 -33       22.56       24.88      1.48 o 
   4   1 -33       95.96       87.15      2.73 o 
   5   1 -33       26.35       32.22      2.18 o 
   6   1 -33       19.83       20.43      3.58 o 
   7   1 -33       51.22       60.87      3.28 o 
   1   2 -33       35.46       35.87      1.62 o 
   2   2 -33      150.24      149.82      1.98 o 
   3   2 -33        0.71        0.49      0.92 o 
   4   2 -33       32.69       38.72      1.86 o 
   0   0 -32      119.89      121.10      4.16 o 
   2   0 -32       85.63       92.27      3.17 o 
   4   0 -32      100.58      113.95      7.28 o 
   6   0 -32      224.61      256.61      8.14 o 
   8   0 -32       24.24       31.30      4.39 o 
   0   1 -32       42.86       45.63      1.76 o 
   1   1 -32        2.53        1.67      0.65 o 
   2   1 -32        4.30        4.18      0.83 o 
   3   1 -32        2.46        2.74      0.67 o 
   4   1 -32      120.95      127.43      2.73 o 
   5   1 -32       49.30       58.91      3.22 o 
   6   1 -32      113.83      116.35      3.34 o 
   7   1 -32       72.10       68.89      3.50 o 
   8   1 -32       26.19       19.60      2.41 o 
   0   2 -32        1.96        3.97      1.26 o 
   1   2 -32      120.15      119.49      1.76 o 
   2   2 -32        3.59        2.49      0.82 o 
   3   2 -32        7.95        7.43      1.14 o 
   4   2 -32        6.59        5.50      1.22 o 
   5   2 -32       37.95       42.49      1.83 o 
   6   2 -32       54.35       54.05      2.19 o 
   2   0 -31      299.61      313.87      4.95 o 
   4   0 -31       10.75       -0.02      2.42 o 
   6   0 -31        6.77        4.74      2.89 o 
   8   0 -31      183.93      190.01      7.58 o 
  10   0 -31       54.95       71.09      5.90 o 
   1   1 -31       16.33       15.64      1.16 o 
   2   1 -31      136.30      131.63      1.74 o 
   3   1 -31       28.99       30.82      0.95 o 
   4   1 -31      121.41      129.34      2.09 o 
   5   1 -31        6.23        4.15      1.10 o 
   6   1 -31       51.07       55.87      3.28 o 
   7   1 -31        1.05        1.05      1.82 o 
   8   1 -31       57.78       59.80      3.65 o 
   9   1 -31        2.81        1.56      2.06 o 
   1   2 -31       53.98       52.52      1.43 o 
   2   2 -31      108.47      110.28      1.66 o 
   3   2 -31       18.24       19.24      1.17 o 
   4   2 -31       29.74       28.87      1.41 o 
   5   2 -31       40.20       42.19      3.41 o 
   6   2 -31       31.77       32.99      1.74 o 
   7   2 -31       51.91       60.91      3.52 o 
   0   0 -30      183.10      192.03      6.69 o 
   2   0 -30        7.24        8.63      1.46 o 
   4   0 -30      127.13      121.56      2.11 o 
   6   0 -30      104.06      113.96      5.22 o 
   8   0 -30      120.75      125.06      6.28 o 
  10   0 -30       43.75       55.75      5.29 o 
   0   1 -30      170.59      171.54      2.97 o 
   1   1 -30       67.44       64.52      1.11 o 
   2   1 -30       27.30       31.66      0.98 o 
   3   1 -30       12.95       13.59      0.79 o 
   4   1 -30       45.28       49.06      1.18 o 
   5   1 -30       35.95       36.86      1.79 o 
   6   1 -30      257.54      263.04      5.81 o 
   7   1 -30        9.00        9.10      2.31 o 
   8   1 -30       27.15       29.49      4.14 o 
   9   1 -30        2.83        3.55      2.29 o 
  10   1 -30       80.12       94.17      5.20 o 
   0   2 -30      186.16      183.55      2.85 o 
   1   2 -30      163.61      157.82      1.93 o 
   2   2 -30       24.02       27.90      1.07 o 
   3   2 -30        8.39        8.14      0.85 o 
   4   2 -30       71.66       73.53      1.69 o 
   5   2 -30       31.57       29.71      1.76 o 
   6   2 -30       53.23       57.08      2.15 o 
   7   2 -30        2.05        2.20      1.28 o 
   8   2 -30       16.42       12.74      2.20 o 
   0   3 -30       87.05       90.42      2.68 o 
   1   3 -30       39.38       39.64      1.69 o 
   2   3 -30       23.51       23.95      1.32 o 
   3   3 -30       16.19       19.64      1.24 o 
   2   0 -29      118.71      117.72      6.27 o 
   4   0 -29      148.33      149.03      2.79 o 
   6   0 -29      148.94      143.83      8.10 o 
   8   0 -29       86.92       87.97      8.03 o 
  10   0 -29      152.95      176.14      7.75 o 
   1   1 -29       24.42       22.50      0.92 o 
   2   1 -29      295.10      294.03      2.44 o 
   3   1 -29       20.98       19.01      0.87 o 
   4   1 -29       16.42       16.93      0.82 o 
   5   1 -29       73.31       72.52      1.69 o 
   6   1 -29       51.76       54.06      2.31 o 
   7   1 -29       13.85       19.16      2.96 o 
   8   1 -29       78.81       76.77      3.76 o 
   9   1 -29        3.04        3.47      2.15 o 
  10   1 -29       26.35       23.96      3.23 o 
  11   1 -29       65.22       82.34      6.28 o 
   1   2 -29       81.13       78.73      1.53 o 
   2   2 -29       13.65       13.79      0.93 o 
   3   2 -29       56.19       54.91      1.24 o 
   4   2 -29      134.79      131.29      2.06 o 
   5   2 -29       18.45       17.29      1.17 o 
   6   2 -29       19.63       22.00      1.54 o 
   7   2 -29       31.01       37.15      2.10 o 
   8   2 -29       49.26       45.88      2.10 o 
   9   2 -29       13.39       11.17      2.07 o 
   1   3 -29       10.81       11.22      1.28 o 
   2   3 -29       33.85       32.46      1.40 o 
   3   3 -29       43.37       46.45      1.75 o 
   4   3 -29       42.70       45.07      1.52 o 
   5   3 -29       20.78       18.65      1.71 o 
   0   0 -28       17.35       14.78      1.97 o 
   2   0 -28       47.19       42.52      3.16 o 
   4   0 -28      252.92      246.88      3.98 o 
   6   0 -28      403.56      385.08      9.43 o 
   8   0 -28       43.10       36.64      3.91 o 
  10   0 -28       56.19       58.96      5.19 o 
  12   0 -28      105.98      112.19      7.10 o 
   0   1 -28      826.09      804.89      7.47 o 
   1   1 -28       90.10       92.67      1.30 o 
   2   1 -28       50.10       46.91      1.05 o 
   3   1 -28       30.83       29.56      0.89 o 
   4   1 -28      161.47      165.15      1.82 o 
   5   1 -28        8.17        7.21      0.71 o 
   6   1 -28      170.81      182.87      3.47 o 
   7   1 -28       49.54       49.16      3.60 o 
   8   1 -28        2.50        1.18      3.03 o 
   9   1 -28       26.13       28.99      7.38 o 
  10   1 -28       82.55       80.55      4.89 o 
  11   1 -28        2.33        3.31      2.31 o 
   0   2 -28      398.45      396.52      4.40 o 
   1   2 -28       42.36       42.54      1.24 o 
   2   2 -28       60.41       60.69      1.23 o 
   3   2 -28       11.74       12.03      0.92 o 
   4   2 -28       65.10       72.10      1.23 o 
   5   2 -28      105.49      114.64      2.23 o 
   6   2 -28       87.77       95.48      2.38 o 
   7   2 -28      129.27      131.56      3.30 o 
   8   2 -28        5.32        4.33      1.45 o 
   9   2 -28        0.77        0.16      1.43 o 
   0   3 -28        4.82        3.27      1.44 o 
   1   3 -28       22.93       27.70      2.03 o 
   2   3 -28       10.47        9.50      1.40 o 
   3   3 -28       39.29       40.15      1.49 o 
   4   3 -28       25.05       24.46      1.22 o 
   5   3 -28       13.49       13.42      1.38 o 
   6   3 -28       44.27       52.09      1.98 o 
   2   0 -27      393.01      377.85      5.61 o 
   4   0 -27       45.39       51.34      1.57 o 
   6   0 -27      150.45      144.37      5.50 o 
   8   0 -27        7.89        6.93      2.81 o 
  10   0 -27       47.96       44.59      7.11 o 
  12   0 -27       26.97       31.42      4.89 o 
   1   1 -27      101.52       92.08      1.26 o 
   2   1 -27       49.49       50.68      1.12 o 
   3   1 -27       25.74       24.19      0.77 o 
   4   1 -27      160.89      152.94      1.72 o 
   5   1 -27       48.48       44.99      0.93 o 
   6   1 -27        2.67        2.60      1.53 o 
   7   1 -27       27.78       28.43      2.01 o 
   8   1 -27      255.24      254.42      5.69 o 
   9   1 -27       24.75       25.09      2.82 o 
  10   1 -27       19.98       23.40      3.51 o 
  11   1 -27       23.38       25.45      3.90 o 
  12   1 -27        4.23        3.51      1.85 o 
   1   2 -27       35.27       38.96      1.13 o 
   2   2 -27      156.66      153.63      2.44 o 
   3   2 -27      120.41      115.15      1.55 o 
   4   2 -27       16.78       20.70      0.96 o 
   5   2 -27       17.33       17.26      0.87 o 
   6   2 -27       58.21       58.79      1.86 o 
   7   2 -27       16.88       16.25      1.53 o 
   8   2 -27       34.01       35.17      2.29 o 
   9   2 -27        8.90        8.14      1.60 o 
  10   2 -27       43.96       46.03      4.59 o 
   1   3 -27       25.71       26.11      1.37 o 
   2   3 -27       57.22       62.12      1.58 o 
   3   3 -27       33.99       37.59      1.40 o 
   4   3 -27       45.05       42.28      1.33 o 
   5   3 -27       14.49       15.33      1.51 o 
   6   3 -27       51.09       50.68      1.94 o 
   7   3 -27       66.50       73.10      2.58 o 
   0   0 -26     2498.19     2314.72     39.26 o 
   2   0 -26      104.63       91.55      2.16 o 
   4   0 -26       32.42       31.63      2.58 o 
   6   0 -26      433.05      397.44      9.08 o 
   8   0 -26      125.79      123.75      5.51 o 
  10   0 -26      416.83      445.85     11.69 o 
  12   0 -26      135.89      157.57      7.30 o 
   0   1 -26      230.48      248.01      3.09 o 
   1   1 -26      247.42      229.94      2.04 o 
   2   1 -26      261.75      249.09      2.12 o 
   3   1 -26       29.30       28.10      0.81 o 
   4   1 -26      273.55      264.34      2.13 o 
   5   1 -26       36.57       36.27      1.05 o 
   6   1 -26       98.53       99.20      1.65 o 
   7   1 -26        3.25        2.24      0.97 o 
   8   1 -26       70.71       75.50      3.38 o 
   9   1 -26       35.63       34.79      2.93 o 
  10   1 -26       13.17       14.90      2.56 o 
  11   1 -26        9.77       10.13      3.20 o 
  12   1 -26      209.02      235.07      7.52 o 
   0   2 -26      225.14      220.18      2.89 o 
   1   2 -26        6.53        4.34      0.74 o 
   2   2 -26       29.45       33.96      1.04 o 
   3   2 -26        6.73        6.43      0.69 o 
   4   2 -26       41.02       42.11      1.77 o 
   5   2 -26       92.53       91.44      1.44 o 
   6   2 -26      190.89      202.86      2.70 o 
   7   2 -26       61.77       67.14      2.22 o 
   8   2 -26        0.63       -0.27      1.03 o 
   9   2 -26        9.41        8.79      1.39 o 
  10   2 -26       47.57       44.68      3.78 o 
  11   2 -26        3.36        2.86      3.03 o 
   0   3 -26       24.13       27.35      2.28 o 
   1   3 -26       31.72       28.89      1.34 o 
   2   3 -26       13.72       14.48      1.28 o 
   3   3 -26        9.32        8.32      1.21 o 
   4   3 -26       59.69       59.35      1.59 o 
   5   3 -26       57.39       55.59      1.40 o 
   6   3 -26       87.50       92.90      2.43 o 
   7   3 -26       32.36       31.87      1.92 o 
   8   3 -26        0.96       -1.14      1.43 o 
   2   0 -25       82.86       67.95      2.26 o 
   4   0 -25      342.26      311.60      6.05 o 
   6   0 -25       36.46       37.75      4.88 o 
   8   0 -25      311.53      308.69      8.31 o 
  10   0 -25        8.37       11.68      3.38 o 
  12   0 -25       18.78        3.42      6.42 o 
   1   1 -25       94.49       96.81      1.24 o 
   2   1 -25      257.20      241.41      2.10 o 
   3   1 -25       32.25       32.48      1.24 o 
   4   1 -25      138.72      133.04      2.08 o 
   5   1 -25       16.51       18.32      0.91 o 
   6   1 -25        6.81        7.38      0.89 o 
   7   1 -25        1.99        2.64      0.91 o 
   8   1 -25       41.65       39.77      1.55 o 
   9   1 -25       48.00       51.83      3.13 o 
  10   1 -25       69.73       70.73      3.65 o 
  11   1 -25       43.71       49.07      4.18 o 
  12   1 -25       22.50       19.95      3.75 o 
  13   1 -25        3.29        5.59      2.08 o 
   1   2 -25        8.63        8.40      0.75 o 
   2   2 -25       26.84       28.64      1.07 o 
   3   2 -25      145.80      152.17      1.76 o 
   4   2 -25      187.87      182.46      1.80 o 
   5   2 -25       36.59       35.49      0.94 o 
   6   2 -25        1.04        0.76      0.52 o 
   7   2 -25       13.99       11.15      0.92 o 
   8   2 -25       27.74       30.22      1.80 o 
   9   2 -25       14.40       13.12      1.41 o 
  10   2 -25       25.38       28.00      1.75 o 
  11   2 -25      137.54      153.97      6.46 o 
   1   3 -25      184.82      182.11      2.36 o 
   2   3 -25       53.70       56.49      1.80 o 
   3   3 -25        8.08        8.38      1.16 o 
   4   3 -25        0.64        1.24      0.73 o 
   5   3 -25       28.92       30.46      1.30 o 
   6   3 -25       37.58       39.65      1.84 o 
   7   3 -25        7.36        6.48      1.14 o 
   8   3 -25        6.71        6.60      1.62 o 
   0   0 -24     2382.91     2462.58     42.87 o 
   2   0 -24      350.20      324.98      6.43 o 
   4   0 -24      371.06      344.58      4.38 o 
   6   0 -24       82.52       84.68      2.62 o 
   8   0 -24       26.14       23.87      5.05 o 
  10   0 -24       79.46       73.01      4.86 o 
  12   0 -24      138.02      138.42      6.65 o 
  14   0 -24       10.19       10.08      3.90 o 
   0   1 -24      346.04      316.82      3.67 o 
   1   1 -24       46.67       52.16      0.99 o 
   2   1 -24      191.38      196.13      1.71 o 
   3   1 -24      131.13      123.70      1.31 o 
   4   1 -24      210.32      194.92      1.76 o 
   5   1 -24       32.50       29.33      0.89 o 
   6   1 -24      357.27      343.05      2.87 o 
   7   1 -24      116.70      107.20      3.66 o 
   8   1 -24       27.89       27.18      1.48 o 
   9   1 -24        3.30        2.99      1.44 o 
  10   1 -24      137.99      147.25      4.52 o 
  11   1 -24        7.75        5.37      2.33 o 
  12   1 -24       98.48      108.92      9.28 o 
  13   1 -24        1.64        3.22      2.10 o 
   0   2 -24      670.48      640.76      6.41 o 
   1   2 -24        5.88        5.34      0.71 o 
   2   2 -24      142.18      133.89      2.30 o 
   3   2 -24       15.43       15.22      0.81 o 
   4   2 -24      124.06      122.35      1.43 o 
   5   2 -24       27.37       31.45      0.82 o 
   6   2 -24       91.98       89.69      1.27 o 
   7   2 -24       39.71       41.58      1.21 o 
   8   2 -24       21.29       21.28      1.46 o 
   9   2 -24       14.39       16.36      1.43 o 
  10   2 -24      225.80      228.27      3.52 o 
  11   2 -24       16.95       16.84      1.74 o 
  12   2 -24       28.73       23.40      3.45 o 
   0   3 -24      301.63      309.69      4.04 o 
   1   3 -24       14.63       12.74      1.22 o 
   2   3 -24       53.17       51.65      1.50 o 
   3   3 -24       10.79       11.74      1.03 o 
   4   3 -24       50.72       49.26      1.40 o 
   5   3 -24      109.15      110.29      1.80 o 
   6   3 -24       91.07       95.11      1.78 o 
   7   3 -24       19.97       19.10      1.46 o 
   8   3 -24       19.74       20.07      2.01 o 
   9   3 -24       52.92       54.60      2.64 o 
   0   4 -24       38.12       38.84      2.50 o 
   1   4 -24       14.00       10.11      1.81 o 
   2   4 -24       53.49       49.77      2.11 o 
   3   4 -24       22.60       21.79      1.66 o 
   2   0 -23      600.42      542.42      5.95 o 
   4   0 -23      577.50      546.22      4.90 o 
   6   0 -23      240.74      240.68      7.08 o 
   8   0 -23      194.83      186.40      5.90 o 
  10   0 -23      233.10      228.33      7.22 o 
  12   0 -23       30.54       39.62      4.20 o 
  14   0 -23       44.53       55.92      5.27 o 
   1   1 -23      337.75      306.18      2.19 o 
   2   1 -23      281.49      287.74      2.15 o 
   3   1 -23       41.26       41.59      0.89 o 
   4   1 -23        7.23        4.59      0.56 o 
   5   1 -23       33.54       26.37      1.18 o 
   6   1 -23       13.93       13.22      0.58 o 
   7   1 -23       19.25       18.59      0.73 o 
   8   1 -23      407.06      391.97      4.68 o 
   9   1 -23        1.54        1.47      1.18 o 
  10   1 -23        8.36        8.05      2.66 o 
  11   1 -23       83.63       90.07      4.11 o 
  12   1 -23       22.36       22.55      3.01 o 
  13   1 -23       64.28       71.56      3.62 o 
  14   1 -23       18.46       22.59      2.97 o 
   1   2 -23       22.90       19.99      0.94 o 
   2   2 -23      104.11      101.08      1.58 o 
   3   2 -23       18.21       18.02      0.80 o 
   4   2 -23       19.60       19.82      0.87 o 
   5   2 -23       21.12       24.39      0.78 o 
   6   2 -23      169.15      167.65      1.78 o 
   7   2 -23       23.93       24.13      1.13 o 
   8   2 -23       72.78       79.57      2.16 o 
   9   2 -23       97.36      101.06      2.41 o 
  10   2 -23       90.81       83.51      2.18 o 
  11   2 -23      113.79      119.05      2.80 o 
  12   2 -23        1.34        1.75      2.39 o 
   1   3 -23      162.33      159.62      2.03 o 
   2   3 -23        1.18        1.97      0.70 o 
   3   3 -23      193.35      193.28      2.65 o 
   4   3 -23       12.88       11.59      1.07 o 
   5   3 -23       33.55       29.47      1.56 o 
   6   3 -23        5.00        4.44      0.85 o 
   7   3 -23       12.34       11.55      1.29 o 
   8   3 -23       56.36       59.86      1.88 o 
   9   3 -23       16.55       15.41      1.79 o 
  10   3 -23      109.23      106.96      4.35 o 
   1   4 -23       88.31       88.20      2.50 o 
   2   4 -23       47.22       47.87      2.26 o 
   3   4 -23       79.71       83.05      2.15 o 
   4   4 -23        9.03        9.52      1.45 o 
   0   0 -22      967.23      884.77     23.11 o 
   2   0 -22     1336.31     1288.84     23.06 o 
   4   0 -22      334.62      319.31      4.10 o 
   6   0 -22      291.46      282.52      2.43 o 
   8   0 -22        9.48        6.24      2.38 o 
  10   0 -22       77.95       79.83      6.86 o 
  12   0 -22      112.92      119.81      5.92 o 
  14   0 -22       38.15       35.44      4.80 o 
   0   1 -22     2257.70     2147.26     18.17 o 
   1   1 -22      276.34      256.06      2.01 o 
   2   1 -22       73.62       73.79      1.01 o 
   3   1 -22      200.96      181.93      1.71 o 
   4   1 -22       72.34       69.45      1.83 o 
   5   1 -22      346.22      329.86      2.21 o 
   6   1 -22      122.88      121.11      1.46 o 
   7   1 -22       79.00       68.61      1.20 o 
   8   1 -22       88.15       88.82      1.94 o 
   9   1 -22       20.05       20.99      1.61 o 
  10   1 -22      289.73      291.65      3.90 o 
  11   1 -22       33.46       33.59      4.93 o 
  12   1 -22      101.84      106.61      6.31 o 
  13   1 -22       29.83       35.57      5.10 o 
  14   1 -22       40.55       43.31      3.60 o 
   0   2 -22      179.03      167.17      2.42 o 
   1   2 -22      127.30      128.06      1.61 o 
   2   2 -22      473.73      460.04      3.33 o 
   3   2 -22      177.86      182.18      1.85 o 
   4   2 -22      104.85       93.98      1.35 o 
   5   2 -22       62.17       59.78      1.08 o 
   6   2 -22      329.93      316.60      2.52 o 
   7   2 -22       39.23       36.36      0.92 o 
   8   2 -22      133.63      130.82      2.05 o 
   9   2 -22        2.94        3.28      1.07 o 
  10   2 -22       34.74       32.22      1.91 o 
  11   2 -22        8.52        6.18      1.45 o 
  12   2 -22      304.23      330.29      5.28 o 
  13   2 -22       10.01       11.12      2.59 o 
   0   3 -22      475.61      475.51      6.08 o 
   1   3 -22       84.06       83.60      1.90 o 
   2   3 -22       37.16       37.68      1.34 o 
   3   3 -22       47.57       45.17      1.41 o 
   4   3 -22       47.39       47.07      1.46 o 
   5   3 -22       39.54       45.31      1.51 o 
   6   3 -22       49.88       52.23      1.44 o 
   7   3 -22      119.29      120.59      1.87 o 
   8   3 -22       16.18       16.60      1.30 o 
   9   3 -22       10.98       11.22      1.76 o 
  10   3 -22       38.69       40.30      2.35 o 
   0   4 -22      174.66      177.68      4.36 o 
   1   4 -22        5.60        6.07      1.30 o 
   2   4 -22       15.19       11.46      1.63 o 
   3   4 -22        2.40        1.85      1.21 o 
   4   4 -22       42.69       44.45      2.13 o 
   5   4 -22       79.43       83.56      2.39 o 
   2   0 -21      496.94      472.25      6.97 o 
   4   0 -21      775.71      754.54      6.65 o 
   6   0 -21      955.76      869.12      5.60 o 
   8   0 -21        0.17       -0.97      1.82 o 
  10   0 -21       54.04       49.30      3.90 o 
  12   0 -21       48.33       45.94      4.32 o 
  14   0 -21      175.73      179.12      7.35 o 
   1   1 -21       19.36       20.35      0.79 o 
   2   1 -21      498.16      476.61      3.13 o 
   3   1 -21      314.33      320.28      2.32 o 
   4   1 -21      717.20      672.05      4.08 o 
   5   1 -21      202.19      186.94      1.62 o 
   6   1 -21       48.89       45.35      0.86 o 
   7   1 -21      148.39      138.94      1.67 o 
   8   1 -21       84.06       79.46      1.81 o 
   9   1 -21      208.57      196.55      7.30 o 
  10   1 -21       24.49       33.31      2.62 o 
  11   1 -21       27.94       24.04      9.74 o 
  12   1 -21       20.83       24.26      2.71 o 
  13   1 -21       62.13       66.01      3.72 o 
  14   1 -21       64.62       69.10      3.12 o 
   1   2 -21      348.83      349.09      2.61 o 
   2   2 -21      385.60      369.15      2.86 o 
   3   2 -21       24.13       25.12      0.84 o 
   4   2 -21       15.75       14.21      0.74 o 
   5   2 -21       17.82       21.62      0.80 o 
   6   2 -21        1.62        2.18      0.55 o 
   7   2 -21       65.18       61.79      1.12 o 
   8   2 -21       92.82       95.41      1.73 o 
   9   2 -21      190.70      194.68      2.87 o 
  10   2 -21       13.82       16.77      1.47 o 
  11   2 -21       37.85       34.35      1.94 o 
  12   2 -21       22.55       22.32      2.07 o 
  13   2 -21       34.02       32.55      3.03 o 
   1   3 -21      112.21      108.94      1.89 o 
   2   3 -21       78.55       78.89      2.17 o 
   3   3 -21      205.39      203.71      2.50 o 
   4   3 -21       81.85       84.50      1.66 o 
   5   3 -21       17.31       19.03      1.22 o 
   6   3 -21        2.50        1.86      0.85 o 
   7   3 -21       86.20       81.90      1.64 o 
   8   3 -21       43.23       44.18      1.76 o 
   9   3 -21       18.31       18.54      1.67 o 
  10   3 -21        7.93        7.55      1.95 o 
  11   3 -21       83.30       95.50      4.13 o 
   1   4 -21       43.86       43.31      2.07 o 
   2   4 -21       53.38       55.28      2.32 o 
   3   4 -21        6.68        5.87      1.67 o 
   4   4 -21       65.01       60.78      2.12 o 
   5   4 -21       10.19        7.76      1.40 o 
   6   4 -21       73.19       73.48      3.00 o 
   0   0 -20      747.48      766.63     17.17 o 
   2   0 -20      877.86      871.17      7.66 o 
   4   0 -20     1176.21     1159.83      9.73 o 
   6   0 -20      453.99      411.55      4.28 o 
   8   0 -20       89.86      101.63      4.38 o 
  10   0 -20      213.22      211.96      6.56 o 
  12   0 -20      205.36      218.97      7.17 o 
  14   0 -20       47.14       53.04      7.27 o 
   0   1 -20      799.55      785.26      6.65 o 
   1   1 -20       77.98       71.82      1.07 o 
   2   1 -20      254.36      243.43      1.97 o 
   3   1 -20      288.28      263.22      2.06 o 
   4   1 -20      179.47      170.55      1.52 o 
   5   1 -20      231.66      220.62      1.58 o 
   6   1 -20      582.00      577.23      3.77 o 
   7   1 -20      189.06      196.06      1.89 o 
   8   1 -20      100.57       92.67      1.85 o 
   9   1 -20       33.74       37.94      1.48 o 
  10   1 -20      491.32      487.96      5.62 o 
  11   1 -20       14.53       15.70      1.21 o 
  12   1 -20       94.45       95.54      3.93 o 
  13   1 -20       19.83       18.19      2.72 o 
  14   1 -20        0.79       -0.04      1.70 o 
  15   1 -20       71.98       77.08      3.27 o 
   0   2 -20      771.17      754.18      6.84 o 
   1   2 -20       84.40       83.42      1.28 o 
   2   2 -20       51.91       47.61      1.75 o 
   3   2 -20       46.73       42.52      1.42 o 
   4   2 -20      123.04      118.15      1.42 o 
   5   2 -20      168.78      157.25      1.73 o 
   6   2 -20       76.92       78.96      1.15 o 
   7   2 -20       43.07       41.14      0.87 o 
   8   2 -20       30.84       30.40      0.82 o 
   9   2 -20      226.90      225.46      2.67 o 
  10   2 -20      438.47      438.71      4.90 o 
  11   2 -20       30.68       35.00      2.27 o 
  12   2 -20      111.00      121.06      3.55 o 
  13   2 -20       26.75       28.55      1.98 o 
  14   2 -20       33.95       34.71      3.02 o 
   0   3 -20       29.36       31.11      1.97 o 
   1   3 -20      121.58      123.54      2.04 o 
   2   3 -20      138.18      133.90      2.11 o 
   3   3 -20       36.87       37.44      1.71 o 
   4   3 -20       76.21       76.73      1.71 o 
   5   3 -20       20.54       23.72      1.13 o 
   6   3 -20      119.26      116.53      1.95 o 
   7   3 -20       53.10       54.48      2.22 o 
   8   3 -20       23.60       28.06      1.55 o 
   9   3 -20       36.00       38.21      1.70 o 
  10   3 -20       18.91       24.05      1.97 o 
  11   3 -20        7.74        8.36      1.63 o 
   0   4 -20       32.67       33.43      2.34 o 
   1   4 -20       51.26       52.98      2.02 o 
   2   4 -20        0.16       -0.26      0.93 o 
   3   4 -20        2.99        3.55      1.35 o 
   4   4 -20       47.80       49.78      2.09 o 
   5   4 -20       65.63       71.12      2.15 o 
   6   4 -20       28.37       28.45      1.98 o 
   7   4 -20       18.31       18.68      1.65 o 
   2   0 -19     1464.23     1436.41     12.51 o 
   4   0 -19       73.22       71.78      1.43 o 
   6   0 -19     1000.11      984.75     10.12 o 
   8   0 -19     1038.19     1048.81     10.66 o 
  10   0 -19       98.82       99.13      4.62 o 
  12   0 -19       78.44       77.63      4.70 o 
  14   0 -19      209.62      232.06      7.88 o 
   1   1 -19      119.65      109.10      1.10 o 
   2   1 -19      306.58      296.18      3.51 o 
   3   1 -19      426.16      411.03      2.75 o 
   4   1 -19      472.65      456.21      2.97 o 
   5   1 -19      127.42      115.93      1.33 o 
   6   1 -19      590.44      596.10      3.92 o 
   7   1 -19      165.41      173.02      1.96 o 
   8   1 -19        5.68        5.08      1.15 o 
   9   1 -19      259.80      249.51      3.50 o 
  10   1 -19      424.98      427.10      5.69 o 
  11   1 -19       23.15       23.82      2.08 o 
  12   1 -19       76.44       73.89      4.37 o 
  13   1 -19       20.04       20.85      2.72 o 
  14   1 -19      143.55      156.87      4.73 o 
  15   1 -19       44.28       48.18      4.53 o 
   1   2 -19        6.13        4.92      0.71 o 
   2   2 -19      378.22      361.18      3.47 o 
   3   2 -19      258.96      273.15      2.55 o 
   4   2 -19      432.71      419.45      3.14 o 
   5   2 -19       22.00       24.01      1.42 o 
   6   2 -19       83.76       80.44      1.17 o 
   7   2 -19      125.75      122.86      1.30 o 
   8   2 -19      384.72      365.22      2.53 o 
   9   2 -19        3.53        3.06      0.68 o 
  10   2 -19      148.00      142.64      2.48 o 
  11   2 -19       10.59       10.33      1.41 o 
  12   2 -19        2.14        0.71      1.40 o 
  13   2 -19       17.91       16.77      2.07 o 
  14   2 -19       20.17       19.99      2.38 o 
   1   3 -19       95.85       93.98      2.01 o 
   2   3 -19      117.66      117.00      1.87 o 
   3   3 -19      100.64      100.39      1.94 o 
   4   3 -19       91.29       93.36      1.93 o 
   5   3 -19       38.39       40.61      1.29 o 
   6   3 -19       45.49       44.55      1.50 o 
   7   3 -19       18.40       20.57      1.39 o 
   8   3 -19       42.23       45.58      1.40 o 
   9   3 -19      319.89      307.27      3.79 o 
  10   3 -19       15.75       14.55      1.62 o 
  11   3 -19       30.04       34.57      2.08 o 
  12   3 -19       32.61       36.58      2.22 o 
   1   4 -19        5.10        4.52      1.17 o 
   2   4 -19        8.30        6.60      1.23 o 
   3   4 -19       51.76       57.02      1.99 o 
   4   4 -19        3.22        4.18      1.23 o 
   5   4 -19        7.99        9.33      1.36 o 
   6   4 -19       12.85       14.39      1.49 o 
   7   4 -19       24.50       26.21      1.65 o 
   8   4 -19       97.37       96.49      2.31 o 
   0   0 -18     2007.95     2017.05     31.77 o 
   2   0 -18      156.33      152.49      1.53 o 
   4   0 -18      616.62      585.69      4.72 o 
   6   0 -18      344.97      333.15      4.83 o 
   8   0 -18      952.97      906.18     15.75 o 
  10   0 -18      933.12      934.33     17.89 o 
  12   0 -18       23.67       19.26      5.11 o 
  14   0 -18       34.13       41.53      4.28 o 
  16   0 -18      105.96      107.03      6.17 o 
   0   1 -18      380.39      398.79      3.57 o 
   1   1 -18      221.35      204.26      1.67 o 
   2   1 -18     1677.52     1650.42      9.91 o 
   3   1 -18       80.30       70.07      0.91 o 
   4   1 -18       60.94       65.32      0.97 o 
   5   1 -18      431.71      416.00      2.56 o 
   6   1 -18      281.76      268.50      1.96 o 
   7   1 -18      452.82      443.08      3.72 o 
   8   1 -18       20.65       19.12      1.14 o 
   9   1 -18       12.72       13.62      1.36 o 
  10   1 -18       56.32       50.59      2.28 o 
  11   1 -18       81.68       74.47      1.88 o 
  12   1 -18      171.70      187.21      3.38 o 
  13   1 -18        7.33        5.01      2.78 o 
  14   1 -18       32.48       32.99      2.86 o 
  15   1 -18        7.05        7.35      1.98 o 
   0   2 -18     1330.79     1293.03     12.52 o 
   1   2 -18      181.28      176.86      1.99 o 
   2   2 -18      345.10      343.66      2.74 o 
   3   2 -18      299.33      273.08      2.40 o 
   4   2 -18      396.81      374.30      2.97 o 
   5   2 -18      256.31      253.95      2.13 o 
   6   2 -18       92.13       93.43      1.38 o 
   7   2 -18      116.13      113.72      1.47 o 
   8   2 -18      314.92      300.39      3.25 o 
   9   2 -18       29.88       25.76      0.98 o 
  10   2 -18       89.36       85.37      2.26 o 
  11   2 -18       52.75       53.59      2.24 o 
  12   2 -18       34.44       37.00      1.88 o 
  13   2 -18        7.86        6.24      1.43 o 
  14   2 -18       16.34       15.87      1.65 o 
   0   3 -18      299.64      291.67      4.55 o 
   1   3 -18       22.48       24.65      1.61 o 
   2   3 -18      101.72      103.78      3.08 o 
   3   3 -18       60.02       61.47      1.79 o 
   4   3 -18      100.06       93.49      1.83 o 
   5   3 -18      144.56      133.76      1.94 o 
   6   3 -18       92.50       90.72      1.63 o 
   7   3 -18      122.88      113.79      1.87 o 
   8   3 -18       71.52       74.18      1.68 o 
   9   3 -18      142.43      137.43      2.59 o 
  10   3 -18       43.96       44.41      1.88 o 
  11   3 -18       23.48       25.35      2.33 o 
  12   3 -18       20.97       21.60      1.75 o 
   0   4 -18      117.25      115.03      4.21 o 
   1   4 -18       25.24       25.82      1.61 o 
   2   4 -18       18.19       18.13      1.26 o 
   3   4 -18       12.02       11.07      1.33 o 
   4   4 -18       19.62       17.72      1.43 o 
   5   4 -18       58.24       66.01      1.89 o 
   6   4 -18        1.98        3.24      1.19 o 
   7   4 -18       20.95       22.63      1.71 o 
   8   4 -18       21.47       21.12      1.41 o 
   2   0 -17      995.38      961.05      7.18 o 
   4   0 -17      433.11      379.81      3.21 o 
   6   0 -17     1567.62     1530.82     20.21 o 
   8   0 -17     1035.62     1012.71     11.69 o 
  10   0 -17      346.25      319.22      8.05 o 
  12   0 -17       14.92       11.82      2.75 o 
  14   0 -17      424.42      437.96     11.05 o 
  16   0 -17        0.07       -0.06      2.18 o 
   1   1 -17      132.15      129.29      1.10 o 
   2   1 -17      433.77      374.49      2.38 o 
   3   1 -17      150.23      152.62      1.28 o 
   4   1 -17      507.59      516.88      3.09 o 
   5   1 -17      177.91      175.22      1.38 o 
   6   1 -17      749.34      711.27      4.68 o 
   7   1 -17      126.51      109.32      2.56 o 
   8   1 -17      723.98      745.14      6.74 o 
   9   1 -17      256.09      242.66      4.48 o 
  10   1 -17       23.63       20.32      1.67 o 
  11   1 -17       19.83       17.40      1.22 o 
  12   1 -17       72.99       72.05      2.28 o 
  13   1 -17       21.65       26.11      1.44 o 
  14   1 -17       47.09       48.12      3.57 o 
  15   1 -17        0.81        0.25      2.06 o 
  16   1 -17       42.12       40.96      2.60 o 
   1   2 -17      161.23      148.31      2.15 o 
   2   2 -17      859.38      829.75      5.74 o 
   3   2 -17      267.96      270.64      2.24 o 
   4   2 -17      189.53      171.31      2.01 o 
   5   2 -17      170.76      151.08      1.67 o 
   6   2 -17       51.95       47.48      1.45 o 
   7   2 -17      132.50      124.48      1.65 o 
   8   2 -17      438.37      425.87      3.29 o 
   9   2 -17      132.21      130.31      1.59 o 
  10   2 -17      108.17      107.19      2.29 o 
  11   2 -17        3.12        2.63      1.32 o 
  12   2 -17       33.12       32.43      1.91 o 
  13   2 -17        9.71       10.49      1.43 o 
  14   2 -17       48.06       49.18      2.10 o 
  15   2 -17       20.46       22.25      2.84 o 
   1   3 -17      155.85      155.22      2.17 o 
   2   3 -17       26.10       27.69      1.39 o 
   3   3 -17      228.27      237.51      2.69 o 
   4   3 -17      124.03      113.32      1.89 o 
   5   3 -17       23.30       20.94      1.20 o 
   6   3 -17      112.79      106.93      1.94 o 
   7   3 -17      109.00      103.85      1.66 o 
   8   3 -17      113.10      106.57      1.92 o 
   9   3 -17       32.80       34.38      1.23 o 
  10   3 -17      146.69      147.27      2.53 o 
  11   3 -17       46.53       42.13      2.03 o 
  12   3 -17        3.51        4.98      1.38 o 
   1   4 -17       80.06       79.64      1.66 o 
   2   4 -17       10.22        9.15      1.10 o 
   3   4 -17       71.44       72.64      1.76 o 
   4   4 -17       17.92       19.72      1.49 o 
   5   4 -17       21.99       25.81      1.56 o 
   6   4 -17       70.25       65.87      2.04 o 
   7   4 -17       26.02       25.36      1.56 o 
   8   4 -17       27.72       28.95      1.61 o 
   9   4 -17       36.79       39.76      1.91 o 
   0   0 -16      661.75      710.21      7.46 o 
   2   0 -16      939.05     1038.29      7.66 o 
   4   0 -16      687.41      694.97      5.51 o 
   6   0 -16      977.83      951.60      9.73 o 
   8   0 -16      428.67      422.01      4.44 o 
  10   0 -16      309.15      323.36      2.72 o 
  12   0 -16      518.14      487.80     10.82 o 
  14   0 -16       31.56       26.21      3.72 o 
  16   0 -16       80.76       90.63      5.28 o 
   0   1 -16     1291.00     1317.78     10.07 o 
   1   1 -16       50.38       50.06      0.82 o 
   2   1 -16      202.86      213.32      2.78 o 
   3   1 -16       20.24       21.82      0.81 o 
   4   1 -16      327.19      303.14      2.00 o 
   5   1 -16      400.91      379.94      2.40 o 
   6   1 -16      486.11      463.23      3.03 o 
   7   1 -16      115.01      112.47      1.59 o 
   8   1 -16       85.12       73.67      2.52 o 
   9   1 -16      182.85      209.68      3.01 o 
  10   1 -16      409.13      384.42      4.71 o 
  11   1 -16        0.46        1.43      0.79 o 
  12   1 -16       77.78       81.38      2.34 o 
  13   1 -16       12.08        8.83      1.16 o 
  14   1 -16       85.68       79.62      3.13 o 
  15   1 -16        4.76        6.15      1.69 o 
  16   1 -16       14.47       14.43      2.00 o 
   0   2 -16      132.25      130.23      2.59 o 
   1   2 -16      271.95      271.86      2.39 o 
   2   2 -16      128.34      117.12      1.92 o 
   3   2 -16      215.88      197.71      2.07 o 
   4   2 -16      435.72      446.24      3.34 o 
   5   2 -16       34.10       32.11      0.83 o 
   6   2 -16      296.54      281.61      2.30 o 
   7   2 -16      131.78      149.09      1.68 o 
   8   2 -16       38.84       37.83      0.81 o 
   9   2 -16      192.88      186.66      2.21 o 
  10   2 -16      109.60      100.10      2.13 o 
  11   2 -16       28.24       26.28      1.48 o 
  12   2 -16       71.80       68.91      2.54 o 
  13   2 -16       15.02       15.15      1.48 o 
  14   2 -16       15.07       15.73      2.52 o 
  15   2 -16       13.82       17.92      2.97 o 
   0   3 -16      237.56      240.37      2.97 o 
   1   3 -16       37.81       37.08      0.97 o 
   2   3 -16       60.10       60.86      1.39 o 
   3   3 -16       56.05       52.49      1.10 o 
   4   3 -16       97.49       93.01      1.38 o 
   5   3 -16      217.10      214.30      2.54 o 
   6   3 -16       28.66       30.77      1.16 o 
   7   3 -16       77.43       72.79      1.58 o 
   8   3 -16       25.70       26.66      1.21 o 
   9   3 -16       55.15       53.44      1.55 o 
  10   3 -16       85.88       82.98      1.97 o 
  11   3 -16      150.40      150.96      2.91 o 
  12   3 -16       37.49       36.97      2.06 o 
  13   3 -16       21.33       20.82      1.81 o 
   0   4 -16       77.55       78.71      2.39 o 
   1   4 -16       21.54       25.00      1.23 o 
   2   4 -16       51.67       48.57      1.64 o 
   3   4 -16       32.26       34.04      1.39 o 
   4   4 -16       82.76       81.59      1.91 o 
   5   4 -16       47.63       42.88      1.81 o 
   6   4 -16       29.22       30.93      1.85 o 
   7   4 -16       69.31       67.13      2.06 o 
   8   4 -16       31.07       28.61      1.68 o 
   9   4 -16        4.72        5.68      1.42 o 
   2   0 -15      438.37      473.02      3.44 o 
   4   0 -15     1484.69     1456.37     11.68 o 
   6   0 -15       43.63       41.50      2.72 o 
   8   0 -15      697.39      681.39      7.01 o 
  10   0 -15      553.76      541.74      4.44 o 
  12   0 -15      227.65      224.11      2.52 o 
  14   0 -15       48.62       53.94      4.01 o 
  16   0 -15       12.05       -0.03      2.92 o 
   1   1 -15      245.51      273.74      1.70 o 
   2   1 -15     2499.44     2549.73     15.07 o 
   3   1 -15      865.25      905.76      5.14 o 
   4   1 -15      316.75      333.47      2.51 o 
   5   1 -15       67.06       63.61      0.66 o 
   6   1 -15       92.58       88.76      0.89 o 
   7   1 -15      106.88       99.19      1.19 o 
   8   1 -15      256.96      254.60      3.84 o 
   9   1 -15      190.09      167.05      2.99 o 
  10   1 -15       14.10       11.92      1.12 o 
  11   1 -15       44.90       37.06      1.44 o 
  12   1 -15       43.96       46.47      1.93 o 
  13   1 -15       79.77       76.79      2.46 o 
  14   1 -15      158.57      177.43      2.94 o 
  15   1 -15       36.26       43.67      2.95 o 
  16   1 -15       12.96       13.12      1.92 o 
   1   2 -15      329.52      320.78      2.72 o 
   2   2 -15      275.03      248.82      2.16 o 
   3   2 -15       57.25       52.58      1.33 o 
   4   2 -15     1646.35     1641.32     11.01 o 
   5   2 -15       69.02       70.36      1.09 o 
   6   2 -15      162.19      160.99      1.68 o 
   7   2 -15       13.96       15.14      0.74 o 
   8   2 -15       70.44       72.76      1.14 o 
   9   2 -15      328.54      301.25      2.49 o 
  10   2 -15       53.02       51.69      1.85 o 
  11   2 -15       22.74       21.48      1.39 o 
  12   2 -15       94.63       94.75      2.26 o 
  13   2 -15       31.72       30.80      1.94 o 
  14   2 -15       94.13      100.16      2.78 o 
  15   2 -15       23.11       12.47      2.91 o 
   1   3 -15       24.24       23.04      0.92 o 
   2   3 -15      372.94      350.89      2.97 o 
   3   3 -15      141.66      141.79      1.67 o 
   4   3 -15       27.99       26.34      1.11 o 
   5   3 -15       24.25       25.04      0.82 o 
   6   3 -15        7.88        7.98      0.58 o 
   7   3 -15       77.71       77.15      1.72 o 
   8   3 -15      122.71      122.07      1.79 o 
   9   3 -15      129.10      121.95      1.92 o 
  10   3 -15       30.27       31.54      1.31 o 
  11   3 -15       11.09       11.84      1.57 o 
  12   3 -15        5.68        4.33      1.49 o 
  13   3 -15       10.64       10.52      1.70 o 
   1   4 -15       68.72       69.38      1.59 o 
   2   4 -15      174.64      170.23      2.32 o 
   3   4 -15       53.34       54.85      1.82 o 
   4   4 -15       22.65       22.75      1.28 o 
   5   4 -15        3.49        1.90      1.00 o 
   6   4 -15       15.72       16.07      1.82 o 
   7   4 -15        5.23        5.71      1.19 o 
   8   4 -15       27.99       24.23      1.82 o 
   9   4 -15       44.37       41.20      1.89 o 
   0   0 -14     3400.32     3856.69     43.27 o 
   2   0 -14      548.91      547.72      3.87 o 
   4   0 -14      416.30      436.01      4.48 o 
   6   0 -14      451.49      411.32      4.69 o 
   8   0 -14      412.92      394.84      4.06 o 
  10   0 -14       22.25       16.32      1.15 o 
  12   0 -14      312.39      290.23      2.75 o 
  14   0 -14        6.88        0.00      2.33 o 
  16   0 -14      141.57      154.91      6.36 o 
   0   1 -14      368.72      365.27      2.90 o 
   1   1 -14      412.43      465.29      3.18 o 
   2   1 -14      225.78      240.06      1.65 o 
   3   1 -14       97.36       99.64      1.21 o 
   4   1 -14      493.25      466.67      2.83 o 
   5   1 -14       18.16       15.61      0.38 o 
   6   1 -14      366.54      361.15      2.39 o 
   7   1 -14       89.65       84.51      1.27 o 
   8   1 -14      188.69      178.10      3.41 o 
   9   1 -14      533.05      495.66      5.53 o 
  10   1 -14      203.15      214.98      3.33 o 
  11   1 -14       21.64       18.14      1.52 o 
  12   1 -14       60.05       60.27      2.19 o 
  13   1 -14       23.71       23.08      1.27 o 
  14   1 -14        8.06        7.45      1.18 o 
  15   1 -14       62.53       66.27      2.86 o 
  16   1 -14       10.94        5.87      1.62 o 
   0   2 -14      373.72      361.82      3.85 o 
   1   2 -14      191.98      190.54      1.82 o 
   2   2 -14      193.20      180.95      1.81 o 
   3   2 -14      214.26      186.89      1.80 o 
   4   2 -14      215.51      203.09      2.09 o 
   5   2 -14      159.28      159.76      1.83 o 
   6   2 -14      117.85      112.73      1.35 o 
   7   2 -14       37.08       36.11      1.10 o 
   8   2 -14       90.70       83.93      1.33 o 
   9   2 -14       68.65       63.00      0.97 o 
  10   2 -14       80.25       75.29      2.32 o 
  11   2 -14       63.50       62.59      1.67 o 
  12   2 -14       61.79       60.88      1.94 o 
  13   2 -14       10.06       10.84      1.93 o 
  14   2 -14        6.86        9.23      2.01 o 
  15   2 -14        9.77       11.65      1.92 o 
   0   3 -14       67.02       66.41      1.79 o 
   1   3 -14      320.88      321.77      2.69 o 
   2   3 -14      194.49      190.84      1.90 o 
   3   3 -14      594.43      588.08      4.35 o 
   4   3 -14       20.26       20.82      0.78 o 
   5   3 -14      194.83      192.76      2.52 o 
   6   3 -14       68.81       66.32      1.53 o 
   7   3 -14        2.30        3.46      0.63 o 
   8   3 -14       24.12       23.93      1.15 o 
   9   3 -14       12.43       12.89      1.00 o 
  10   3 -14       72.24       73.40      1.65 o 
  11   3 -14       49.34       47.65      1.90 o 
  12   3 -14        9.74       12.00      1.47 o 
  13   3 -14        4.69        6.25      1.46 o 
   0   4 -14       80.50       81.38      2.54 o 
   1   4 -14      322.11      313.98      3.16 o 
   2   4 -14      195.39      189.26      2.25 o 
   3   4 -14       27.89       30.00      1.25 o 
   4   4 -14       58.33       59.06      1.55 o 
   5   4 -14       70.64       69.60      1.69 o 
   6   4 -14       17.58       17.23      1.37 o 
   7   4 -14       50.89       52.81      1.84 o 
   8   4 -14       39.48       39.22      1.90 o 
   9   4 -14       66.89       66.80      2.02 o 
  10   4 -14       11.10       13.25      1.33 o 
   2   0 -13     2255.24     2437.12     17.92 o 
   4   0 -13     1550.72     1673.84     31.88 o 
   6   0 -13      322.26      298.59      2.96 o 
   8   0 -13      983.79      963.83     10.37 o 
  10   0 -13      267.37      237.63      2.56 o 
  12   0 -13        8.40        7.94      0.95 o 
  14   0 -13      180.90      161.19      5.50 o 
   1   1 -13     1460.71     1603.16      8.45 o 
   2   1 -13      320.86      290.39      1.84 o 
   3   1 -13      430.88      442.08      2.97 o 
   4   1 -13      710.80      684.91      4.14 o 
   5   1 -13       47.25       56.74      1.16 o 
   6   1 -13      136.60      117.48      0.98 o 
   7   1 -13       22.42       23.72      1.30 o 
   8   1 -13     1477.70     1422.96     12.11 o 
   9   1 -13      245.42      248.35      3.67 o 
  10   1 -13      277.12      250.41      3.22 o 
  11   1 -13      102.44       88.70      2.21 o 
  12   1 -13      106.99      104.11      3.39 o 
  13   1 -13       34.05       32.75      1.36 o 
  14   1 -13      115.35      122.63      2.28 o 
  15   1 -13       57.45       60.86      1.95 o 
  16   1 -13       11.95       12.06      1.77 o 
  17   1 -13        3.61        2.40      1.99 o 
   1   2 -13       72.80       67.30      0.85 o 
   2   2 -13      771.18      748.20      4.67 o 
   3   2 -13      728.74      744.87      4.57 o 
   4   2 -13       98.08       91.75      1.15 o 
   5   2 -13        6.59        8.35      0.61 o 
   6   2 -13      401.66      390.02      3.11 o 
   7   2 -13       13.20       15.07      0.63 o 
   8   2 -13      438.08      408.70      2.89 o 
   9   2 -13       57.03       53.32      0.97 o 
  10   2 -13      166.24      162.12      1.76 o 
  11   2 -13       40.59       38.08      1.15 o 
  12   2 -13       26.16       29.89      1.62 o 
  13   2 -13      114.14      118.05      2.50 o 
  14   2 -13      148.09      147.94      2.88 o 
  15   2 -13        8.61        5.47      2.24 o 
   1   3 -13      430.08      423.06      3.09 o 
   2   3 -13      682.06      678.91      4.59 o 
   3   3 -13       24.51       26.50      0.89 o 
   4   3 -13       27.97       28.06      0.81 o 
   5   3 -13       64.07       63.28      1.10 o 
   6   3 -13       67.73       65.60      1.16 o 
   7   3 -13       32.43       31.41      1.01 o 
   8   3 -13      196.77      198.45      2.41 o 
   9   3 -13       55.14       55.52      1.36 o 
  10   3 -13       54.23       51.79      1.64 o 
  11   3 -13        0.77        1.16      1.14 o 
  12   3 -13       54.28       54.84      2.47 o 
  13   3 -13       18.04       20.57      2.17 o 
   1   4 -13      245.91      238.04      2.77 o 
   2   4 -13       48.99       46.22      1.53 o 
   3   4 -13      100.09      104.93      1.73 o 
   4   4 -13       26.16       26.84      1.27 o 
   5   4 -13       45.09       46.42      2.30 o 
   6   4 -13       35.09       32.79      1.53 o 
   7   4 -13       10.37        7.83      1.16 o 
   8   4 -13       16.67       16.98      1.47 o 
   9   4 -13        9.92       11.16      1.29 o 
  10   4 -13       22.88       23.03      1.77 o 
   1   5 -13       34.86       34.53      1.64 o 
   2   5 -13       47.07       43.74      1.69 o 
   0   0 -12     6480.95     7020.90     85.69 o 
   2   0 -12     1170.09     1340.66      9.44 o 
   4   0 -12      122.31      124.41      1.72 o 
   6   0 -12     1366.02     1394.68     26.84 o 
   8   0 -12      791.79      751.92     14.21 o 
  10   0 -12      367.64      331.88      3.06 o 
  12   0 -12      216.72      188.10      2.24 o 
  14   0 -12       73.50       60.59      1.28 o 
  16   0 -12       68.65       69.77      4.37 o 
   0   1 -12      952.21      935.00      8.04 o 
   1   1 -12        7.29        6.46      0.44 o 
   2   1 -12      809.59      828.80      4.53 o 
   3   1 -12      463.35      500.56      3.06 o 
   4   1 -12     1907.22     1998.41     12.23 o 
   5   1 -12       32.51       36.40      0.76 o 
   6   1 -12       95.68       89.95      1.24 o 
   7   1 -12      136.88      142.79      1.28 o 
   8   1 -12       29.40       23.83      1.47 o 
   9   1 -12      237.74      252.75      3.69 o 
  10   1 -12      155.55      136.15      2.21 o 
  11   1 -12       98.29       94.83      2.42 o 
  12   1 -12      350.24      327.75      3.82 o 
  13   1 -12       52.10       50.42      1.51 o 
  14   1 -12       97.04       96.67      2.13 o 
  15   1 -12        3.62        5.72      1.11 o 
  16   1 -12       36.88       35.29      1.77 o 
  17   1 -12        4.25        6.00      2.30 o 
   0   2 -12      136.52      131.49      1.81 o 
   1   2 -12       15.35       13.74      0.59 o 
   2   2 -12       14.65       14.08      0.57 o 
   3   2 -12       27.45       33.53      1.09 o 
   4   2 -12       36.01       36.26      0.90 o 
   5   2 -12       41.05       35.43      0.79 o 
   6   2 -12      429.32      426.20      2.78 o 
   7   2 -12      102.93       97.24      1.25 o 
   8   2 -12       17.80       13.59      0.87 o 
   9   2 -12        6.04        8.56      0.59 o 
  10   2 -12      212.51      213.85      2.10 o 
  11   2 -12      150.14      143.20      1.91 o 
  12   2 -12        5.12        4.08      1.16 o 
  13   2 -12       86.55       90.32      2.66 o 
  14   2 -12        0.41       -0.18      1.12 o 
  15   2 -12       16.51       11.37      2.84 o 
  16   2 -12       29.22       34.74      2.24 o 
   0   3 -12       40.84       45.36      1.38 o 
   1   3 -12      244.60      235.54      2.02 o 
   2   3 -12       31.55       33.74      1.39 o 
   3   3 -12      150.87      149.49      1.59 o 
   4   3 -12       11.52       13.81      0.75 o 
   5   3 -12       36.60       35.78      1.00 o 
   6   3 -12       83.37       79.05      1.38 o 
   7   3 -12      110.68      111.17      1.89 o 
   8   3 -12       56.97       51.64      1.00 o 
   9   3 -12       38.45       34.94      1.28 o 
  10   3 -12       30.47       31.23      1.52 o 
  11   3 -12       86.16       83.90      1.75 o 
  12   3 -12       15.78       16.08      1.70 o 
  13   3 -12       35.68       36.67      1.87 o 
  14   3 -12       16.08       16.62      1.87 o 
   0   4 -12       55.27       50.73      1.92 o 
   1   4 -12      167.81      172.51      2.16 o 
   2   4 -12      133.70      133.85      2.09 o 
   3   4 -12       21.94       22.51      1.35 o 
   4   4 -12       30.41       30.17      1.14 o 
   5   4 -12       60.97       63.30      1.50 o 
   6   4 -12        9.44        8.70      1.02 o 
   7   4 -12        1.64        2.03      0.99 o 
   8   4 -12        3.88        3.84      1.02 o 
   9   4 -12       40.02       41.47      1.74 o 
  10   4 -12        2.80        3.71      1.19 o 
   0   5 -12       90.67       92.52      2.85 o 
   1   5 -12        2.81        2.77      1.26 o 
   2   5 -12        5.76        3.72      1.21 o 
   3   5 -12       19.59       16.01      1.33 o 
   2   0 -11     5855.99     6584.98     55.67 o 
   4   0 -11     2740.69     3090.94     55.15 o 
   6   0 -11        9.44       12.70      0.66 o 
   8   0 -11      634.95      623.44      6.33 o 
  10   0 -11      327.63      301.59      2.75 o 
  12   0 -11      232.79      219.11      2.96 o 
  14   0 -11       38.14       37.97      1.11 o 
  16   0 -11        0.86        0.01      2.08 o 
   1   1 -11        4.16        4.84      0.45 o 
   2   1 -11     1197.63     1230.60      6.83 o 
   3   1 -11      391.50      436.49      2.61 o 
   4   1 -11     1200.23     1195.12      6.99 o 
   5   1 -11       44.93       47.20      0.97 o 
   6   1 -11       92.03       83.34      1.07 o 
   7   1 -11      121.71      121.92      1.44 o 
   8   1 -11     1251.43     1250.41      8.65 o 
   9   1 -11      110.42      103.69      2.17 o 
  10   1 -11      140.91      142.71      2.31 o 
  11   1 -11      204.67      178.84      1.32 o 
  12   1 -11       88.02       88.09      1.32 o 
  13   1 -11        5.60        4.85      1.01 o 
  14   1 -11      123.95      124.34      2.32 o 
  15   1 -11       91.35       91.90      2.29 o 
  16   1 -11        2.37        1.83      1.00 o 
  17   1 -11       14.29       10.49      1.91 o 
   1   2 -11      132.90      123.93      1.10 o 
   2   2 -11      439.55      415.48      2.59 o 
   3   2 -11      409.57      421.23      2.55 o 
   4   2 -11      192.63      186.66      1.41 o 
   5   2 -11       42.95       39.31      0.97 o 
   6   2 -11      126.92      124.61      1.69 o 
   7   2 -11       15.23       18.71      0.49 o 
   8   2 -11      398.52      383.73      2.44 o 
   9   2 -11       24.90       26.02      1.14 o 
  10   2 -11      151.34      149.17      2.25 o 
  11   2 -11       45.39       45.35      1.27 o 
  12   2 -11       47.57       50.16      2.73 o 
  13   2 -11      106.34      109.19      2.35 o 
  14   2 -11      198.39      201.89      3.67 o 
  15   2 -11       39.74       41.17      2.12 o 
  16   2 -11       19.30       16.15      2.16 o 
   1   3 -11      191.71      189.31      1.98 o 
   2   3 -11      223.87      219.89      1.97 o 
   3   3 -11      122.36      119.47      1.50 o 
   4   3 -11      362.19      354.14      2.79 o 
   5   3 -11      179.06      183.80      1.70 o 
   6   3 -11       52.49       48.00      1.15 o 
   7   3 -11       16.71       17.60      0.77 o 
   8   3 -11        8.94       10.17      0.67 o 
   9   3 -11       35.62       36.34      1.28 o 
  10   3 -11        8.91       11.50      1.19 o 
  11   3 -11       28.37       30.40      1.25 o 
  12   3 -11       49.86       50.47      2.01 o 
  13   3 -11        3.39        1.40      1.12 o 
  14   3 -11      128.29      136.01      3.18 o 
   1   4 -11       39.89       41.81      1.48 o 
   2   4 -11      197.16      185.64      2.44 o 
   3   4 -11       84.25       86.13      1.71 o 
   4   4 -11       20.83       21.07      1.09 o 
   5   4 -11       19.48       22.10      1.15 o 
   6   4 -11       12.52       11.54      1.07 o 
   7   4 -11        9.61        9.02      1.63 o 
   8   4 -11       22.11       24.68      1.30 o 
   9   4 -11       33.96       35.80      1.65 o 
  10   4 -11       35.27       35.50      1.78 o 
  11   4 -11        1.95        3.29      1.21 o 
   1   5 -11       18.18       17.09      1.54 o 
   2   5 -11       39.60       38.22      1.69 o 
   3   5 -11       29.60       31.12      1.83 o 
   4   5 -11        3.54        2.68      1.06 o 
   0   0 -10      405.99      398.99      3.69 o 
   2   0 -10      535.46      544.35      3.56 o 
   4   0 -10     2712.76     2953.36     29.19 o 
   6   0 -10      261.94      233.08      3.29 o 
   8   0 -10      821.65      803.39      8.15 o 
  10   0 -10      379.21      365.45      3.31 o 
  12   0 -10      480.42      436.20      4.34 o 
  14   0 -10        9.75       11.43      1.00 o 
  16   0 -10      105.62      113.83      4.78 o 
   0   1 -10      405.11      417.32      3.65 o 
   1   1 -10      342.32      371.14      2.29 o 
   2   1 -10       52.09       59.73      0.85 o 
   3   1 -10       66.77       61.96      0.66 o 
   4   1 -10       34.23       43.96      0.73 o 
   5   1 -10      179.87      194.04      1.37 o 
   6   1 -10     1259.09     1235.63      7.33 o 
   7   1 -10       79.15       67.78      0.80 o 
   8   1 -10      329.68      332.12      2.38 o 
   9   1 -10      273.43      244.47      2.17 o 
  10   1 -10      350.37      337.09      2.34 o 
  11   1 -10      178.92      171.16      1.43 o 
  12   1 -10       17.07       15.11      0.61 o 
  13   1 -10        2.62        3.31      0.61 o 
  14   1 -10       20.51       22.83      1.83 o 
  15   1 -10        6.57        5.65      1.23 o 
  16   1 -10       71.74       78.04      1.84 o 
  17   1 -10        3.91        2.44      1.25 o 
   0   2 -10      229.02      206.29      2.13 o 
   1   2 -10      811.44      856.34      4.87 o 
   2   2 -10       25.39       28.72      0.71 o 
   3   2 -10      143.28      153.02      1.27 o 
   4   2 -10      371.23      350.56      2.29 o 
   5   2 -10      166.31      175.04      1.40 o 
   6   2 -10      113.42      107.50      1.12 o 
   7   2 -10      131.53      137.45      1.65 o 
   8   2 -10       35.35       31.02      0.65 o 
   9   2 -10      448.36      433.58      2.76 o 
  10   2 -10       55.54       50.28      0.90 o 
  11   2 -10       18.89       18.17      0.80 o 
  12   2 -10      123.67      130.46      1.97 o 
  13   2 -10       14.05       18.94      1.57 o 
  14   2 -10        0.51        1.56      1.13 o 
  15   2 -10       17.23       22.32      1.72 o 
  16   2 -10       38.55       45.63      1.92 o 
   0   3 -10      332.36      337.67      3.91 o 
   1   3 -10      780.52      790.14      5.15 o 
   2   3 -10       94.34       95.50      1.31 o 
   3   3 -10      150.79      146.29      1.59 o 
   4   3 -10      153.16      146.97      1.65 o 
   5   3 -10      195.42      196.85      1.82 o 
   6   3 -10      141.70      143.34      1.57 o 
   7   3 -10       36.42       36.37      1.28 o 
   8   3 -10       51.76       48.43      1.07 o 
   9   3 -10        1.23        0.96      0.51 o 
  10   3 -10       48.74       48.35      1.47 o 
  11   3 -10       49.12       48.48      1.50 o 
  12   3 -10        2.63        2.46      0.85 o 
  13   3 -10        8.34       10.19      1.36 o 
  14   3 -10        2.98        2.12      1.53 o 
   0   4 -10      313.91      308.79      4.07 o 
   1   4 -10      189.79      197.06      2.72 o 
   2   4 -10       53.50       53.85      1.39 o 
   3   4 -10       71.97       74.39      1.87 o 
   4   4 -10       77.52       78.89      1.58 o 
   5   4 -10       46.38       45.36      1.34 o 
   6   4 -10        1.56        2.09      0.85 o 
   7   4 -10       70.13       67.11      1.46 o 
   8   4 -10        4.30        2.81      1.12 o 
   9   4 -10       22.49       22.50      2.20 o 
  10   4 -10       28.76       32.10      1.82 o 
  11   4 -10       67.44       65.15      2.23 o 
   0   5 -10       43.37       40.34      2.31 o 
   1   5 -10       28.84       34.15      1.60 o 
   2   5 -10       40.07       40.93      1.89 o 
   3   5 -10        3.90        3.89      1.09 o 
   4   5 -10        3.86        4.28      1.22 o 
   2   0  -9     1158.85     1147.65      7.49 o 
   4   0  -9     3621.31     3895.70     64.69 o 
   6   0  -9      765.57      940.02      8.94 o 
   8   0  -9     1244.40     1218.11     12.44 o 
  10   0  -9      702.55      693.16      6.15 o 
  12   0  -9      119.59      116.64      3.16 o 
  14   0  -9       48.51       48.02      1.71 o 
  16   0  -9       35.59       40.98      3.35 o 
  18   0  -9       43.17       48.48      6.09 o 
   1   1  -9      414.38      427.85      2.55 o 
   2   1  -9     2804.55     2964.94     18.35 o 
   3   1  -9      486.00      509.93      2.97 o 
   4   1  -9      944.27      996.08      5.35 o 
   5   1  -9      264.99      294.19      1.89 o 
   6   1  -9      362.92      363.46      2.26 o 
   7   1  -9      145.38      151.81      0.76 o 
   8   1  -9      448.34      444.10      2.36 o 
   9   1  -9       38.19       36.44      0.83 o 
  10   1  -9      188.45      181.03      1.48 o 
  11   1  -9       38.96       40.63      0.70 o 
  12   1  -9       17.36       16.51      0.54 o 
  13   1  -9       84.46       81.58      1.37 o 
  14   1  -9      238.70      227.97      2.96 o 
  15   1  -9        9.58       10.24      1.22 o 
  16   1  -9        0.04        1.15      0.81 o 
  17   1  -9       50.92       52.78      1.99 o 
   1   2  -9     2078.68     2168.84     12.14 o 
   2   2  -9     1090.75     1105.35      6.01 o 
   3   2  -9      242.97      275.06      1.76 o 
   4   2  -9       99.66       95.12      0.94 o 
   5   2  -9      173.78      185.07      1.39 o 
   6   2  -9       55.67       51.05      0.72 o 
   7   2  -9       32.01       31.81      0.71 o 
   8   2  -9      852.60      840.54      5.08 o 
   9   2  -9      640.78      611.66      3.77 o 
  10   2  -9       44.57       39.16      1.27 o 
  11   2  -9       71.26       65.34      0.87 o 
  12   2  -9      116.26      108.83      1.75 o 
  13   2  -9       31.14       30.29      1.82 o 
  14   2  -9       12.92       13.73      1.65 o 
  15   2  -9       96.59      103.06      2.56 o 
  16   2  -9       13.76       14.93      2.03 o 
   1   3  -9      308.98      311.25      2.51 o 
   2   3  -9      513.62      518.20      3.71 o 
   3   3  -9      405.36      398.58      2.89 o 
   4   3  -9       80.77       79.11      1.28 o 
   5   3  -9       54.46       53.33      1.10 o 
   6   3  -9       37.72       37.97      0.92 o 
   7   3  -9       75.21       72.70      1.18 o 
   8   3  -9      187.69      181.04      1.75 o 
   9   3  -9       20.88       19.63      0.90 o 
  10   3  -9      130.20      125.23      1.91 o 
  11   3  -9      103.22      105.65      1.91 o 
  12   3  -9       16.19       15.46      1.15 o 
  13   3  -9      117.38      123.99      2.82 o 
  14   3  -9       42.61       50.43      2.61 o 
   1   4  -9      169.67      168.83      2.32 o 
   2   4  -9       74.85       75.39      1.67 o 
   3   4  -9       67.23       73.76      1.60 o 
   4   4  -9       60.39       57.37      1.66 o 
   5   4  -9        9.55        9.36      1.00 o 
   6   4  -9       11.71       11.18      1.12 o 
   7   4  -9       40.45       41.10      1.41 o 
   8   4  -9       39.90       41.25      2.49 o 
   9   4  -9       29.75       32.65      2.02 o 
  10   4  -9        1.91        1.93      1.12 o 
  11   4  -9       35.73       34.83      2.44 o 
   1   5  -9        7.66        7.27      1.48 o 
   2   5  -9       21.93       21.06      1.60 o 
   3   5  -9       25.60       25.21      1.69 o 
   4   5  -9        5.83        6.38      1.25 o 
   5   5  -9        6.18        4.55      1.27 o 
   0   0  -8     2159.78     2388.04     23.65 o 
   2   0  -8     2228.85     2309.13     17.71 o 
   4   0  -8     3421.25     3710.94     59.42 o 
   6   0  -8     1750.66     1868.45     18.85 o 
   8   0  -8      202.42      208.97      2.47 o 
  10   0  -8     1694.82     1694.69     14.83 o 
  12   0  -8       57.47       59.08      1.21 o 
  14   0  -8       99.82       92.20      1.91 o 
  16   0  -8       33.35       32.96      1.57 o 
  18   0  -8       89.66       98.23      5.79 o 
   0   1  -8     2003.65     1949.37     13.86 o 
   1   1  -8       40.70       47.67      0.56 o 
   2   1  -8      944.49     1024.27      5.25 o 
   3   1  -8      171.83      181.63      1.14 o 
   4   1  -8     1576.77     1644.64     10.07 o 
   5   1  -8      180.02      223.97      1.38 o 
   6   1  -8      971.45      966.39      6.33 o 
   7   1  -8      413.16      424.62      2.25 o 
   8   1  -8      118.61      108.52      0.76 o 
   9   1  -8       76.51       71.40      1.37 o 
  10   1  -8      134.89      130.44      1.06 o 
  11   1  -8      143.77      143.21      1.27 o 
  12   1  -8      145.75      145.98      1.52 o 
  13   1  -8       87.72       81.59      1.08 o 
  14   1  -8       14.34       13.29      1.00 o 
  15   1  -8       51.84       49.79      1.85 o 
  16   1  -8       50.69       52.03      1.55 o 
  17   1  -8       38.10       42.17      3.72 o 
   0   2  -8      122.49      130.05      1.97 o 
   1   2  -8     1020.23     1057.90      5.93 o 
   2   2  -8      373.02      367.29      2.30 o 
   3   2  -8      512.27      565.03      3.18 o 
   4   2  -8       77.31       68.74      0.80 o 
   5   2  -8       17.15       16.89      0.64 o 
   6   2  -8      557.96      550.04      3.27 o 
   7   2  -8      143.47      147.93      1.29 o 
   8   2  -8      141.97      147.58      1.40 o 
   9   2  -8       79.54       75.16      1.01 o 
  10   2  -8      163.56      162.08      1.61 o 
  11   2  -8       92.62       89.44      1.25 o 
  12   2  -8       97.82       93.15      1.16 o 
  13   2  -8      101.18      100.85      2.05 o 
  14   2  -8       51.33       53.17      1.78 o 
  15   2  -8       34.47       38.58      2.26 o 
  16   2  -8       24.38       26.66      1.77 o 
   0   3  -8      539.77      543.49      5.22 o 
   1   3  -8      348.20      349.47      2.72 o 
   2   3  -8      164.16      165.37      2.35 o 
   3   3  -8        0.89        1.02      0.57 o 
   4   3  -8      163.05      161.63      1.96 o 
   5   3  -8       55.45       57.87      1.03 o 
   6   3  -8       22.23       22.39      0.96 o 
   7   3  -8       81.36       80.68      1.31 o 
   8   3  -8       58.02       52.20      1.12 o 
   9   3  -8       43.48       43.48      1.34 o 
  10   3  -8        1.04        0.93      0.57 o 
  11   3  -8       34.50       38.14      1.64 o 
  12   3  -8      105.35      111.00      2.17 o 
  13   3  -8        8.74       10.05      1.23 o 
  14   3  -8        3.55        4.70      1.37 o 
   0   4  -8       91.11       88.58      2.30 o 
   1   4  -8      116.52      114.00      1.91 o 
   2   4  -8       23.71       26.89      1.15 o 
   3   4  -8       20.08       24.91      1.13 o 
   4   4  -8       48.26       47.63      1.29 o 
   5   4  -8      142.85      136.62      1.89 o 
   6   4  -8        2.98        3.76      0.85 o 
   7   4  -8      142.56      136.41      1.99 o 
   8   4  -8        4.88        4.98      0.91 o 
   9   4  -8        3.69        4.09      1.04 o 
  10   4  -8       27.15       28.89      1.46 o 
  11   4  -8       51.53       54.40      2.46 o 
   0   5  -8       10.25        7.41      1.82 o 
   1   5  -8       69.10       73.25      1.88 o 
   2   5  -8       14.08       13.14      1.37 o 
   3   5  -8      127.70      127.66      2.55 o 
   4   5  -8       24.63       24.90      1.84 o 
   5   5  -8       38.59       40.66      1.82 o 
   2   0  -7     7361.44     7797.40     76.94 o 
   4   0  -7     1326.21     1451.68     13.94 o 
   6   0  -7     1387.49     1591.46     15.66 o 
   8   0  -7     1347.79     1403.09     14.69 o 
  10   0  -7      465.69      434.47      4.57 o 
  12   0  -7       39.30       33.48      1.02 o 
  14   0  -7      431.83      404.88      4.33 o 
  16   0  -7       77.12       78.34      2.10 o 
  18   0  -7      276.02      293.69      6.19 o 
   1   1  -7      392.98      408.15      2.01 o 
   2   1  -7      694.46      707.65      3.35 o 
   3   1  -7      903.49      990.10      4.73 o 
   4   1  -7     3342.56     3630.48     21.04 o 
   5   1  -7      105.15      111.55      0.71 o 
   6   1  -7      162.46      155.72      1.51 o 
   7   1  -7       37.21       36.89      0.45 o 
   8   1  -7      544.61      561.31      2.97 o 
   9   1  -7       76.83       73.82      0.72 o 
  10   1  -7      230.69      231.69      1.66 o 
  11   1  -7       99.06       90.58      1.05 o 
  12   1  -7      287.86      277.09      2.27 o 
  13   1  -7       40.17       39.57      0.84 o 
  14   1  -7      131.85      134.90      1.76 o 
  15   1  -7       19.89       23.55      1.41 o 
  16   1  -7        1.78        2.17      0.97 o 
  17   1  -7        5.25        7.70      1.07 o 
   1   2  -7      283.89      299.09      1.97 o 
   2   2  -7     1823.82     1892.32     10.50 o 
   3   2  -7      416.70      417.53      2.52 o 
   4   2  -7      641.33      683.23      3.84 o 
   5   2  -7      213.81      213.01      1.57 o 
   6   2  -7      163.54      161.21      1.40 o 
   7   2  -7      428.42      430.68      2.64 o 
   8   2  -7      175.49      166.41      1.53 o 
   9   2  -7       39.65       39.63      1.13 o 
  10   2  -7       16.76       18.66      0.76 o 
  11   2  -7       19.72       15.85      0.72 o 
  12   2  -7       12.67       12.39      0.70 o 
  13   2  -7        6.10        3.79      0.60 o 
  14   2  -7       81.57       82.51      2.38 o 
  15   2  -7        5.89        6.18      1.30 o 
  16   2  -7        5.33        5.13      1.50 o 
   1   3  -7      202.35      201.77      1.95 o 
   2   3  -7       95.85       91.82      1.25 o 
   3   3  -7       29.07       28.39      1.14 o 
   4   3  -7      268.84      268.34      2.21 o 
   5   3  -7       46.01       48.73      1.00 o 
   6   3  -7       29.10       29.33      1.15 o 
   7   3  -7      198.48      190.54      1.87 o 
   8   3  -7      209.28      214.95      2.07 o 
   9   3  -7      271.38      269.51      2.47 o 
  10   3  -7       50.66       51.44      1.25 o 
  11   3  -7       21.31       25.69      1.51 o 
  12   3  -7       32.95       34.34      1.58 o 
  13   3  -7       12.23       12.50      1.29 o 
  14   3  -7        9.27       10.61      1.65 o 
  15   3  -7       72.40       72.35      2.63 o 
   1   4  -7        3.38        3.63      0.83 o 
   2   4  -7       45.69       45.26      1.42 o 
   3   4  -7       91.95       92.88      1.73 o 
   4   4  -7       55.92       54.97      1.35 o 
   5   4  -7      102.10      101.86      1.94 o 
   6   4  -7       17.63       15.66      1.07 o 
   7   4  -7       54.36       57.48      2.54 o 
   8   4  -7       26.51       25.49      1.15 o 
   9   4  -7       17.48       19.82      1.24 o 
  10   4  -7        3.51        3.56      1.03 o 
  11   4  -7       20.56       18.47      1.73 o 
   1   5  -7       19.79       22.46      1.64 o 
   2   5  -7       15.02       15.30      1.31 o 
   3   5  -7       61.88       67.11      2.00 o 
   4   5  -7       31.75       30.49      1.79 o 
   5   5  -7        0.92        3.07      1.11 o 
   6   5  -7       53.98       46.55      1.81 o 
   0   0  -6     1385.51     1445.08     12.97 o 
   2   0  -6       76.68       90.61      1.94 o 
   4   0  -6     2350.18     2594.64     25.86 o 
   6   0  -6     1226.71     1251.35     12.16 o 
   8   0  -6      438.18      524.79      5.42 o 
  10   0  -6     1129.75     1122.41     10.03 o 
  12   0  -6      356.59      329.56      3.39 o 
  14   0  -6       45.45       38.36      1.42 o 
  16   0  -6      102.36      107.89      2.63 o 
  18   0  -6       99.44      112.45      4.65 o 
   1   1  -6     1926.77     2060.75     10.38 o 
   2   1  -6     2304.20     2398.33     12.28 o 
   3   1  -6      947.87      960.80      4.57 o 
   4   1  -6      558.51      534.69      2.56 o 
   5   1  -6      284.52      311.68      1.66 o 
   6   1  -6     1790.33     1832.68      9.40 o 
   7   1  -6      142.13      134.29      1.29 o 
   8   1  -6      302.93      321.83      1.82 o 
   9   1  -6        8.18       12.12      0.73 o 
  10   1  -6      315.40      298.10      2.40 o 
  11   1  -6       26.15       28.24      1.09 o 
  12   1  -6      217.72      219.44      1.63 o 
  13   1  -6       44.49       40.10      0.90 o 
  14   1  -6       30.55       30.54      1.06 o 
  15   1  -6        0.95        0.80      0.60 o 
  16   1  -6       49.94       56.99      1.81 o 
  17   1  -6       20.79       22.92      1.29 o 
  18   1  -6       27.51       26.06      2.68 o 
   0   2  -6     3431.45     3503.95     28.57 o 
   1   2  -6     1111.45     1178.51      6.36 o 
   2   2  -6      516.88      521.94      2.95 o 
   3   2  -6       26.37       28.19      0.76 o 
   4   2  -6      252.99      218.58      1.61 o 
   5   2  -6      357.03      356.55      2.20 o 
   6   2  -6      214.96      195.31      1.45 o 
   7   2  -6      192.52      185.47      1.49 o 
   8   2  -6      138.00      142.16      1.35 o 
   9   2  -6       79.43       78.66      1.12 o 
  10   2  -6      174.47      181.13      1.76 o 
  11   2  -6      275.37      263.38      2.12 o 
  12   2  -6       19.76       17.82      0.98 o 
  13   2  -6       13.72       12.12      0.92 o 
  14   2  -6       23.04       25.74      1.80 o 
  15   2  -6        1.60        2.04      1.42 o 
  16   2  -6       36.39       37.80      1.84 o 
  17   2  -6        0.36        7.04      2.56 o 
   0   3  -6     1196.30     1248.14     10.56 o 
   1   3  -6       83.63       86.23      1.19 o 
   2   3  -6        8.52       10.07      0.74 o 
   3   3  -6      212.97      219.01      2.05 o 
   4   3  -6       37.71       38.65      0.94 o 
   5   3  -6      112.38      110.34      1.36 o 
   6   3  -6      164.11      158.68      1.58 o 
   7   3  -6      101.42       98.43      1.58 o 
   8   3  -6       57.45       55.18      1.26 o 
   9   3  -6      197.85      193.02      2.06 o 
  10   3  -6      116.44      111.14      1.69 o 
  11   3  -6       70.40       67.78      1.49 o 
  12   3  -6      110.28      109.16      1.87 o 
  13   3  -6      105.16      106.12      1.92 o 
  14   3  -6        0.34        0.49      1.23 o 
  15   3  -6       12.21       12.33      2.15 o 
   0   4  -6        8.14       10.41      1.26 o 
   1   4  -6       69.20       71.42      1.46 o 
   2   4  -6       22.33       21.49      1.12 o 
   3   4  -6        2.38        2.31      0.92 o 
   4   4  -6      127.21      124.46      1.93 o 
   5   4  -6      382.15      380.18      3.48 o 
   6   4  -6       22.02       26.54      1.29 o 
   7   4  -6        6.95        5.18      0.92 o 
   8   4  -6       42.45       41.73      1.42 o 
   9   4  -6        9.79        9.58      1.02 o 
  10   4  -6       11.66       11.51      1.36 o 
  11   4  -6       55.63       54.98      1.97 o 
  12   4  -6       57.87       60.87      2.19 o 
   0   5  -6       61.06       54.24      3.38 o 
   1   5  -6       39.34       43.90      1.62 o 
   2   5  -6        8.03        9.77      1.36 o 
   3   5  -6       14.78       14.78      1.43 o 
   4   5  -6      139.58      138.25      2.43 o 
   5   5  -6       20.34       22.81      2.18 o 
   6   5  -6       19.17       15.45      1.59 o 
   2   0  -5     1138.99     1161.50     14.54 o 
   4   0  -5     1873.90     1892.11     18.12 o 
   6   0  -5     3445.26     3948.17     43.58 o 
   8   0  -5     1318.53     1290.76     13.42 o 
  10   0  -5      161.38      151.95      1.82 o 
  12   0  -5      118.36      117.45      2.09 o 
  14   0  -5      330.91      317.61      3.69 o 
  16   0  -5       61.54       59.20      3.05 o 
  18   0  -5      107.73      113.77      5.49 o 
   1   1  -5     1066.24     1068.78      5.09 o 
   2   1  -5     3897.16     4007.76     21.96 o 
   3   1  -5      220.40      248.39      1.31 o 
   4   1  -5      151.72      173.70      1.00 o 
   5   1  -5     1482.15     1645.56      8.29 o 
   6   1  -5      506.75      534.68      2.74 o 
   7   1  -5      203.71      233.60      1.52 o 
   8   1  -5      466.21      477.02      2.88 o 
   9   1  -5      641.05      630.13      3.70 o 
  10   1  -5      757.03      736.13      4.45 o 
  11   1  -5      227.13      227.87      1.64 o 
  12   1  -5       10.41       11.81      0.52 o 
  13   1  -5       27.76       24.85      0.91 o 
  14   1  -5       93.07       84.11      1.31 o 
  15   1  -5        8.31        6.12      0.77 o 
  16   1  -5       23.48       22.70      1.34 o 
  17   1  -5       19.87       22.68      1.27 o 
  18   1  -5       40.24       43.54      1.82 o 
   1   2  -5      723.27      760.80      4.20 o 
   2   2  -5        9.99        6.12      0.51 o 
   3   2  -5      622.66      639.77      3.53 o 
   4   2  -5      562.95      562.53      3.28 o 
   5   2  -5       52.98       57.08      0.79 o 
   6   2  -5      126.38      136.43      1.28 o 
   7   2  -5       92.96       86.07      1.02 o 
   8   2  -5      919.59      896.69      5.19 o 
   9   2  -5       11.20       10.28      0.59 o 
  10   2  -5      213.18      208.43      1.96 o 
  11   2  -5       33.32       31.34      0.84 o 
  12   2  -5       16.94       15.83      0.93 o 
  13   2  -5       42.37       42.54      0.93 o 
  14   2  -5       35.41       38.88      1.53 o 
  15   2  -5       30.27       32.46      1.80 o 
  16   2  -5        4.52        4.52      1.56 o 
  17   2  -5        7.72        9.01      1.66 o 
   1   3  -5       35.19       38.06      1.02 o 
   2   3  -5      222.49      217.31      1.96 o 
   3   3  -5      331.18      330.44      2.44 o 
   4   3  -5       69.09       70.46      1.17 o 
   5   3  -5        9.96       10.34      0.72 o 
   6   3  -5      238.67      230.89      2.03 o 
   7   3  -5      247.18      254.03      2.60 o 
   8   3  -5      363.65      363.96      2.98 o 
   9   3  -5       45.01       43.40      1.46 o 
  10   3  -5       10.47        9.23      1.05 o 
  11   3  -5       43.10       46.75      1.64 o 
  12   3  -5       13.42       14.59      1.21 o 
  13   3  -5        8.37       10.85      1.21 o 
  14   3  -5        6.32        6.59      1.28 o 
  15   3  -5        1.70        0.62      1.26 o 
   1   4  -5       67.03       68.38      1.53 o 
   2   4  -5        2.31        2.65      0.82 o 
   3   4  -5       87.33       87.78      1.52 o 
   4   4  -5       77.26       77.19      1.55 o 
   5   4  -5       81.99       78.24      1.68 o 
   6   4  -5      336.90      335.23      3.54 o 
   7   4  -5       28.92       26.41      1.21 o 
   8   4  -5       65.88       68.36      1.59 o 
   9   4  -5       87.59       91.85      1.85 o 
  10   4  -5        8.83        8.58      1.40 o 
  11   4  -5       13.97       10.26      2.18 o 
  12   4  -5       15.77       14.34      2.24 o 
   1   5  -5       28.83       32.16      1.59 o 
   2   5  -5       20.75       20.88      1.45 o 
   3   5  -5       60.02       62.05      1.87 o 
   4   5  -5       21.91       21.32      1.66 o 
   5   5  -5       44.31       47.28      1.70 o 
   6   5  -5      114.22      108.87      2.30 o 
   0   0  -4     3644.00     3890.34     68.21 o 
   2   0  -4     9440.12     9957.74    114.12 o 
   4   0  -4     2249.14     2305.87     22.64 o 
   6   0  -4     1900.65     2041.32     20.77 o 
   8   0  -4       55.59       68.31      1.80 o 
  10   0  -4      152.45      143.86      1.90 o 
  12   0  -4     1287.64     1259.67     11.90 o 
  14   0  -4      215.01      211.98      3.27 o 
  16   0  -4       96.02      101.14      2.99 o 
  18   0  -4        7.89        4.69      1.13 o 
   0   1  -4    32596.54    32225.29    397.07 o 
   1   1  -4     4323.31     4747.64     26.64 o 
   2   1  -4      169.69      156.52      0.90 o 
   3   1  -4      134.08      130.71      0.81 o 
   4   1  -4      212.29      196.08      1.09 o 
   5   1  -4     1308.32     1416.87      7.10 o 
   6   1  -4     1460.10     1481.35      8.82 o 
   7   1  -4      461.47      508.54      2.81 o 
   8   1  -4       17.34       19.05      0.51 o 
   9   1  -4       10.67       12.46      0.54 o 
  10   1  -4     1507.06     1487.19      8.67 o 
  11   1  -4       58.31       55.55      0.80 o 
  12   1  -4       14.67       14.05      0.59 o 
  13   1  -4       10.88       11.31      0.70 o 
  14   1  -4        7.63        6.88      0.65 o 
  15   1  -4        3.33        3.08      0.69 o 
  16   1  -4      124.38      126.99      1.64 o 
  17   1  -4        9.34       14.61      1.45 o 
  18   1  -4       40.53       42.21      1.91 o 
   0   2  -4     2538.86     2664.55     20.87 o 
   1   2  -4      386.38      438.24      2.56 o 
   2   2  -4     2608.80     2818.57     15.77 o 
   3   2  -4       32.93       31.20      0.65 o 
   4   2  -4     2022.52     2119.50     11.92 o 
   5   2  -4      134.36      132.14      1.17 o 
   6   2  -4      576.05      551.60      3.24 o 
   7   2  -4      447.67      459.07      2.78 o 
   8   2  -4      528.93      514.36      3.23 o 
   9   2  -4       50.64       46.27      1.13 o 
  10   2  -4        4.78        6.68      0.62 o 
  11   2  -4       17.97       17.14      0.76 o 
  12   2  -4       59.59       59.56      1.28 o 
  13   2  -4       50.19       46.24      1.40 o 
  14   2  -4       74.17       73.24      1.54 o 
  15   2  -4       11.16        8.61      1.02 o 
  16   2  -4       19.32       20.97      2.81 o 
  17   2  -4       17.22       23.23      1.68 o 
   0   3  -4      186.65      174.09      2.26 o 
   1   3  -4       58.36       57.53      1.05 o 
   2   3  -4       55.16       54.58      1.12 o 
   3   3  -4       76.91       86.05      1.52 o 
   4   3  -4       89.05       83.29      1.24 o 
   5   3  -4      112.03      117.80      1.54 o 
   6   3  -4      217.70      219.93      2.08 o 
   7   3  -4      579.76      583.05      3.98 o 
   8   3  -4       69.71       73.51      1.22 o 
   9   3  -4       82.05       79.32      1.31 o 
  10   3  -4       85.12       81.12      1.47 o 
  11   3  -4      170.25      168.64      2.14 o 
  12   3  -4       42.17       41.39      1.22 o 
  13   3  -4      128.58      130.78      2.07 o 
  14   3  -4       22.55       23.24      1.36 o 
  15   3  -4       51.39       50.64      2.08 o 
   0   4  -4      130.36      137.37      2.74 o 
   1   4  -4      120.90      119.47      1.73 o 
   2   4  -4        6.74        7.09      0.99 o 
   3   4  -4        7.03        8.28      0.89 o 
   4   4  -4       36.64       37.28      1.26 o 
   5   4  -4      198.57      192.69      2.31 o 
   6   4  -4       31.30       31.21      1.23 o 
   7   4  -4      181.61      175.88      2.63 o 
   8   4  -4       71.35       70.06      1.52 o 
   9   4  -4       50.12       51.70      1.46 o 
  10   4  -4       48.19       50.99      1.63 o 
  11   4  -4        2.34        2.67      0.94 o 
  12   4  -4      109.02      109.10      2.45 o 
   0   5  -4       39.55       38.34      2.33 o 
   1   5  -4       39.56       41.99      1.68 o 
   2   5  -4       17.18       15.75      1.45 o 
   3   5  -4       34.77       32.11      1.93 o 
   4   5  -4       42.55       43.32      1.70 o 
   5   5  -4       76.22       78.90      3.26 o 
   6   5  -4       12.39       12.52      1.40 o 
   2   0  -3    11530.01    11962.10    262.99 o 
   4   0  -3     2500.68     2845.40     28.66 o 
   6   0  -3      316.95      329.15      3.27 o 
   8   0  -3      290.56      340.11      3.66 o 
  10   0  -3        3.41        8.33      0.90 o 
  12   0  -3      700.66      651.54      6.30 o 
  14   0  -3       50.64       57.37      3.55 o 
  16   0  -3       37.73       37.80      1.66 o 
  18   0  -3        4.81        8.73      1.71 o 
   1   1  -3     4117.01     4551.02     25.42 o 
   2   1  -3     3157.00     3323.63     17.60 o 
   3   1  -3      644.24      641.77      3.06 o 
   4   1  -3      974.95      946.57      4.61 o 
   5   1  -3      361.84      367.75      1.94 o 
   6   1  -3      727.58      829.24      4.54 o 
   7   1  -3      117.15      110.29      0.92 o 
   8   1  -3      978.84      991.14      5.71 o 
   9   1  -3       84.13       81.80      0.94 o 
  10   1  -3       17.77       18.88      1.07 o 
  11   1  -3      894.28      855.55      5.37 o 
  12   1  -3       74.32       72.39      1.34 o 
  13   1  -3      205.82      196.68      1.82 o 
  14   1  -3       68.92       68.13      1.26 o 
  15   1  -3       13.52       11.95      0.73 o 
  16   1  -3       52.79       61.00      1.34 o 
  17   1  -3       32.05       39.40      1.08 o 
  18   1  -3       63.93       67.00      2.47 o 
   1   2  -3     1137.16     1217.85      6.42 o 
   2   2  -3      171.85      167.90      1.41 o 
   3   2  -3       29.17       35.04      0.62 o 
   4   2  -3     1939.23     2028.20     11.32 o 
   5   2  -3      180.11      181.99      1.46 o 
   6   2  -3        0.85        0.56      0.44 o 
   7   2  -3       71.58       66.35      0.99 o 
   8   2  -3       57.90       56.77      0.98 o 
   9   2  -3      568.47      542.22      3.64 o 
  10   2  -3      262.07      260.93      2.25 o 
  11   2  -3      153.19      152.45      1.66 o 
  12   2  -3       10.95       12.73      0.87 o 
  13   2  -3       18.30       17.15      0.86 o 
  14   2  -3      301.13      302.10      2.69 o 
  15   2  -3       74.71       64.87      1.26 o 
  16   2  -3       27.15       30.18      1.85 o 
  17   2  -3       35.15       41.69      1.90 o 
   1   3  -3      110.59      107.65      1.55 o 
   2   3  -3      239.56      240.67      2.07 o 
   3   3  -3      856.19      886.02      5.56 o 
   4   3  -3      249.06      255.72      2.24 o 
   5   3  -3      156.92      157.95      1.76 o 
   6   3  -3       94.80       95.88      1.47 o 
   7   3  -3      317.57      313.62      2.48 o 
   8   3  -3       54.61       53.04      1.10 o 
   9   3  -3      160.12      160.10      1.86 o 
  10   3  -3       46.35       46.68      1.18 o 
  11   3  -3       76.92       74.65      1.48 o 
  12   3  -3       77.18       77.95      1.62 o 
  13   3  -3       12.69       10.56      1.02 o 
  14   3  -3       13.83       12.82      1.32 o 
  15   3  -3       10.97       14.29      1.95 o 
   1   4  -3       42.95       45.26      1.32 o 
   2   4  -3       80.09       79.66      1.52 o 
   3   4  -3       72.16       73.14      1.60 o 
   4   4  -3       31.26       34.34      1.44 o 
   5   4  -3       10.00        8.40      1.03 o 
   6   4  -3      156.62      150.33      2.19 o 
   7   4  -3      166.69      160.82      2.27 o 
   8   4  -3       92.94       95.74      2.22 o 
   9   4  -3      161.87      159.72      2.23 o 
  10   4  -3        1.92        1.29      0.84 o 
  11   4  -3       43.67       43.54      1.46 o 
  12   4  -3       18.42       16.74      1.67 o 
   1   5  -3        3.63        3.52      1.27 o 
   2   5  -3       22.47       20.52      1.55 o 
   3   5  -3       62.47       63.53      1.87 o 
   4   5  -3       35.97       40.52      2.24 o 
   5   5  -3        2.14        2.36      1.15 o 
   6   5  -3        8.89        8.18      1.34 o 
   2   0  -2     6215.16     6626.24     74.80 o 
   4   0  -2     1287.58     1324.94     12.19 o 
   6   0  -2     3933.50     4133.19     45.75 o 
   8   0  -2      140.63      159.59      2.85 o 
  10   0  -2      183.06      173.66      2.02 o 
  12   0  -2     1645.06     1606.35     15.26 o 
  14   0  -2        6.27        3.37      0.86 o 
  16   0  -2       26.93       29.87      1.25 o 
  18   0  -2       35.68       35.07      2.59 o 
   0   1  -2     5616.30     5829.36     47.55 o 
   1   1  -2      239.43      248.60      1.43 o 
   2   1  -2     1709.01     1816.07      8.96 o 
   3   1  -2     2009.22     2179.60     11.65 o 
   4   1  -2     1500.30     1483.22      7.36 o 
   5   1  -2       37.73       34.57      0.44 o 
   6   1  -2      395.08      381.33      2.27 o 
   7   1  -2      506.03      548.25      3.03 o 
   8   1  -2       95.14       89.83      1.06 o 
   9   1  -2      225.12      208.54      1.64 o 
  10   1  -2      631.18      616.76      4.05 o 
  11   1  -2       91.49       86.60      1.22 o 
  12   1  -2      750.31      721.83      4.61 o 
  13   1  -2       93.31       92.00      1.44 o 
  14   1  -2      150.91      140.11      1.59 o 
  15   1  -2       70.79       70.96      1.37 o 
  16   1  -2       72.77       73.56      1.42 o 
  17   1  -2       21.25       25.04      1.01 o 
  18   1  -2       11.34       12.29      1.52 o 
   0   2  -2      688.66      691.72      5.33 o 
   1   2  -2      341.35      337.27      2.02 o 
   2   2  -2      133.54      154.02      1.21 o 
   3   2  -2      848.77      826.51      4.48 o 
   4   2  -2      755.49      794.88      4.38 o 
   5   2  -2      485.24      492.48      2.82 o 
   6   2  -2      927.66      925.14      5.26 o 
   7   2  -2      151.98      150.48      1.29 o 
   8   2  -2      139.95      135.25      1.55 o 
   9   2  -2       19.21       17.32      0.76 o 
  10   2  -2     1020.71     1004.31      6.62 o 
  11   2  -2       16.81       17.41      0.78 o 
  12   2  -2      194.89      193.40      2.11 o 
  13   2  -2      168.74      157.04      1.89 o 
  14   2  -2       36.54       35.32      1.51 o 
  15   2  -2        5.68        6.01      0.87 o 
  16   2  -2       25.97       27.46      1.64 o 
  17   2  -2        8.54        8.66      1.44 o 
   0   3  -2      337.72      331.18      4.03 o 
   1   3  -2       67.74       66.67      1.16 o 
   2   3  -2       46.65       46.73      1.00 o 
   3   3  -2      148.64      165.46      1.76 o 
   4   3  -2      565.20      559.85      3.83 o 
   5   3  -2      782.01      775.66      5.07 o 
   6   3  -2      310.57      305.75      2.50 o 
   7   3  -2       39.01       41.71      1.05 o 
   8   3  -2       39.43       35.14      1.12 o 
   9   3  -2       77.33       74.71      1.42 o 
  10   3  -2      209.60      206.06      2.20 o 
  11   3  -2       72.77       71.71      1.44 o 
  12   3  -2      138.86      139.01      1.97 o 
  13   3  -2        6.82        5.70      0.83 o 
  14   3  -2        2.94        3.88      1.01 o 
  15   3  -2       77.49       76.84      2.20 o 
   0   4  -2      343.35      352.39      4.51 o 
   1   4  -2       99.59      104.44      1.75 o 
   2   4  -2       44.31       40.54      1.33 o 
   3   4  -2       34.10       36.28      1.27 o 
   4   4  -2      173.19      167.29      2.23 o 
   5   4  -2      111.05      109.76      1.88 o 
   6   4  -2      245.83      244.76      2.73 o 
   7   4  -2      146.99      143.39      2.08 o 
   8   4  -2        9.93        9.02      1.10 o 
   9   4  -2       22.06       20.34      1.22 o 
  10   4  -2       56.39       58.48      1.62 o 
  11   4  -2        2.09        1.60      0.91 o 
  12   4  -2       20.47       22.62      2.04 o 
   0   5  -2        0.01        1.48      1.29 o 
   1   5  -2       28.80       34.51      1.66 o 
   2   5  -2       48.14       44.37      2.35 o 
   3   5  -2        0.81        1.37      0.98 o 
   4   5  -2       47.62       44.41      2.83 o 
   5   5  -2        3.14        4.33      1.20 o 
   6   5  -2       37.03       35.88      2.01 o 
   2   0  -1     1492.53     1609.22     20.27 o 
   4   0  -1     3115.06     3137.85     25.95 o 
   6   0  -1     1341.73     1578.04     17.14 o 
   8   0  -1     1517.82     1527.26     12.90 o 
  10   0  -1     1215.42     1208.25     10.91 o 
  12   0  -1       49.75       54.68      1.53 o 
  14   0  -1      294.32      287.50      3.67 o 
  16   0  -1       26.36       24.91      1.55 o 
  18   0  -1       51.27       56.70      6.03 o 
   1   1  -1     6674.96     7191.31     43.20 o 
   2   1  -1     3730.87     3916.40     21.17 o 
   3   1  -1      190.00      178.73      1.08 o 
   4   1  -1      929.78      924.09      4.50 o 
   5   1  -1      228.23      244.03      1.51 o 
   6   1  -1      179.65      176.94      1.23 o 
   7   1  -1      148.52      145.45      1.05 o 
   8   1  -1      756.88      730.17      4.53 o 
   9   1  -1       29.95       31.58      0.94 o 
  10   1  -1      190.46      180.88      1.69 o 
  11   1  -1      230.94      218.49      1.95 o 
  12   1  -1      121.27      121.29      1.23 o 
  13   1  -1       94.04       97.05      1.28 o 
  14   1  -1      155.50      157.41      1.76 o 
  15   1  -1       55.04       53.79      1.05 o 
  16   1  -1       26.28       25.41      0.99 o 
  17   1  -1       16.55       19.23      1.30 o 
  18   1  -1       16.69       12.79      4.37 o 
   1   2  -1       81.50       91.06      0.93 o 
   2   2  -1     2119.24     2189.79     12.19 o 
   3   2  -1     1163.53     1212.94      6.59 o 
   4   2  -1     1571.76     1662.07      9.18 o 
   5   2  -1      129.87      129.67      1.17 o 
   6   2  -1      335.37      343.09      2.32 o 
   7   2  -1       79.50       77.25      0.96 o 
   8   2  -1      659.61      656.01      4.26 o 
   9   2  -1       54.60       51.11      1.03 o 
  10   2  -1       20.15       20.46      0.90 o 
  11   2  -1      669.49      668.09      4.35 o 
  12   2  -1       48.22       46.10      1.31 o 
  13   2  -1       96.41       92.31      1.47 o 
  14   2  -1       98.43      102.90      1.59 o 
  15   2  -1       23.79       20.89      1.00 o 
  16   2  -1      152.00      151.34      1.92 o 
  17   2  -1       47.29       54.53      2.32 o 
   1   3  -1      276.82      277.77      2.25 o 
   2   3  -1       94.49       82.34      1.30 o 
   3   3  -1      119.48      118.24      1.48 o 
   4   3  -1      195.01      192.65      2.06 o 
   5   3  -1      384.83      388.64      2.92 o 
   6   3  -1      513.89      517.25      3.86 o 
   7   3  -1       29.01       34.32      0.96 o 
   8   3  -1       41.58       41.87      1.20 o 
   9   3  -1      303.89      303.71      3.01 o 
  10   3  -1      101.53      103.83      1.52 o 
  11   3  -1       35.46       41.64      1.17 o 
  12   3  -1       11.65       10.07      0.99 o 
  13   3  -1       38.90       40.09      1.18 o 
  14   3  -1       44.42       45.14      1.39 o 
  15   3  -1       37.10       35.36      2.70 o 
   1   4  -1       26.14       29.94      1.79 o 
   2   4  -1       44.20       47.99      1.64 o 
   3   4  -1      274.65      277.40      2.63 o 
   4   4  -1        6.95        7.59      1.00 o 
   5   4  -1       30.30       29.85      1.27 o 
   6   4  -1       86.80       88.62      1.73 o 
   7   4  -1       80.50       83.38      1.67 o 
   8   4  -1       74.56       71.09      1.89 o 
   9   4  -1       21.24       22.03      1.33 o 
  10   4  -1       15.63       17.28      1.72 o 
  11   4  -1        4.17        2.91      1.11 o 
  12   4  -1       13.86       10.89      2.18 o 
   1   5  -1       86.05       86.35      2.02 o 
   2   5  -1        1.38        1.53      1.00 o 
   3   5  -1       39.80       42.09      1.68 o 
   4   5  -1        2.89        3.29      1.03 o 
   5   5  -1        8.02        6.45      1.38 o 
   6   5  -1       37.65       36.61      1.67 o 
   2   0   0      499.64      527.92      8.61 o 
   4   0   0      537.67      519.12     13.26 o 
   6   0   0      164.30      183.57      1.61 o 
   8   0   0       16.63       11.63      0.59 o 
  10   0   0     2094.16     2030.02     18.30 o 
  12   0   0     1021.95     1013.44      9.44 o 
  14   0   0       47.26       43.82      1.76 o 
  16   0   0      218.64      208.92      2.68 o 
  18   0   0       51.85       55.07      4.73 o 
   0   1   0      305.37      286.02      2.10 o 
   1   1   0     9597.76    10161.97     65.32 o 
   2   1   0    19481.39    20415.67    153.45 o 
   3   1   0     1268.14     1344.30      6.47 o 
   4   1   0     2169.14     2230.62     11.36 o 
   5   1   0      208.38      209.33      1.48 o 
   6   1   0     2155.58     2176.39     12.18 o 
   7   1   0      351.55      409.80      2.49 o 
   8   1   0      379.64      362.14      2.27 o 
   9   1   0      229.89      197.42      1.52 o 
  10   1   0        3.00        1.33      0.48 o 
  11   1   0      159.28      160.94      1.54 o 
  12   1   0      590.59      561.98      3.67 o 
  13   1   0      454.86      437.78      3.35 o 
  14   1   0      468.93      462.36      4.92 o 
  15   1   0       91.54       89.61      1.44 o 
  16   1   0       32.40       38.33      1.00 o 
  17   1   0       12.44        9.76      1.06 o 
  18   1   0        3.49        2.42      1.04 o 
   0   2   0     2224.77     2071.57     15.73 o 
   1   2   0       22.86       31.89      0.60 o 
   2   2   0      265.63      267.95      1.80 o 
   3   2   0      148.55      138.68      1.14 o 
   4   2   0       30.29       42.90      0.73 o 
   5   2   0       67.47       55.60      0.94 o 
   6   2   0      248.22      265.47      1.81 o 
   7   2   0      295.87      289.93      2.16 o 
   8   2   0       88.81       94.15      1.11 o 
   9   2   0        4.34        3.42      0.55 o 
  10   2   0      222.52      222.28      2.00 o 
  11   2   0       36.58       40.26      1.15 o 
  12   2   0      346.22      346.56      3.11 o 
  13   2   0        1.82        1.89      0.68 o 
  14   2   0        6.05        6.81      0.78 o 
  15   2   0       24.78       23.48      1.08 o 
  16   2   0      363.53      366.12      3.42 o 
  17   2   0       18.44       17.92      1.50 o 
   0   3   0      633.11      654.93      5.97 o 
   1   3   0      107.04      102.87      1.27 o 
   2   3   0      478.02      487.04      3.29 o 
   3   3   0      454.57      464.26      3.19 o 
   4   3   0        0.21        0.35      0.54 o 
   5   3   0      179.63      175.08      1.96 o 
   6   3   0      284.20      274.69      2.34 o 
   7   3   0      163.38      163.78      1.77 o 
   8   3   0        0.84        0.61      0.56 o 
   9   3   0        4.15        3.56      0.73 o 
  10   3   0       86.91       88.48      1.59 o 
  11   3   0       11.81       11.92      1.27 o 
  12   3   0        5.08        4.43      0.80 o 
  13   3   0        1.06        1.45      0.73 o 
  14   3   0       21.91       20.32      1.27 o 
  15   3   0       41.15       42.56      1.68 o 
   0   4   0      227.04      221.78      3.67 o 
   1   4   0       22.41       25.43      1.12 o 
   2   4   0        6.05        5.49      0.85 o 
   3   4   0        4.88        4.98      0.94 o 
   4   4   0       73.07       72.86      1.56 o 
   5   4   0       82.17       85.26      1.91 o 
   6   4   0      103.78      112.34      2.07 o 
   7   4   0      105.95      117.43      1.91 o 
   8   4   0       23.18       24.64      1.23 o 
   9   4   0        2.77        3.26      1.03 o 
  10   4   0        7.29        4.15      1.38 o 
  11   4   0       49.02       46.88      1.74 o 
  12   4   0       53.51       55.36      1.72 o 
   0   5   0        1.50        2.72      1.58 o 
   1   5   0        0.16        2.52      1.35 o 
   2   5   0        1.21        2.58      1.07 o 
   3   5   0        0.87        0.10      0.90 o 
   4   5   0        0.00       -0.61      0.95 o 
   5   5   0       21.66       24.17      1.42 o 
   6   5   0       20.15       18.22      1.53 o 
   7   5   0        1.07        1.45      2.49 o 
   2   0   1     1438.21     1555.37     13.43 o 
   4   0   1     3056.47     3068.38     31.34 o 
   6   0   1     1356.19     1623.06     11.28 o 
   8   0   1     1486.93     1512.35     13.00 o 
  10   0   1     1238.51     1232.34     11.09 o 
  12   0   1       46.87       52.04      1.62 o 
  14   0   1      308.67      299.13      3.18 o 
  16   0   1       27.46       28.62      1.60 o 
  18   0   1       50.65       57.24      3.21 o 
   1   1   1     6687.81     7186.38     43.14 o 
   2   1   1     3615.30     3788.12     20.55 o 
   3   1   1      196.27      185.72      1.02 o 
   4   1   1      932.12      928.92      4.42 o 
   5   1   1      226.82      239.14      1.87 o 
   6   1   1      184.16      182.00      1.17 o 
   7   1   1      147.92      146.07      1.11 o 
   8   1   1      792.68      773.39      4.34 o 
   9   1   1       30.49       29.65      0.64 o 
  10   1   1      200.12      190.36      1.75 o 
  11   1   1      230.43      221.78      1.82 o 
  12   1   1      116.02      115.90      1.50 o 
  13   1   1       92.74       92.74      1.29 o 
  14   1   1      159.04      163.16      1.85 o 
  15   1   1       54.03       51.82      1.14 o 
  16   1   1       25.81       25.95      1.84 o 
  17   1   1       16.53       14.07      1.45 o 
  18   1   1       15.93       14.04      2.40 o 
   1   2   1       85.14       94.96      0.98 o 
   2   2   1     2165.76     2242.47     12.20 o 
   3   2   1     1176.25     1234.41      6.73 o 
   4   2   1     1523.71     1614.53      8.77 o 
   5   2   1      133.30      130.93      1.11 o 
   6   2   1      331.83      334.42      2.25 o 
   7   2   1       80.88       77.59      1.00 o 
   8   2   1      678.45      672.29      4.25 o 
   9   2   1       51.23       48.55      0.91 o 
  10   2   1       22.81       21.99      0.94 o 
  11   2   1      666.47      654.49      4.92 o 
  12   2   1       47.68       46.02      1.24 o 
  13   2   1       96.58       89.43      1.50 o 
  14   2   1       91.82       96.77      1.70 o 
  15   2   1       22.34       21.58      1.18 o 
  16   2   1      153.19      150.82      2.03 o 
  17   2   1       47.62       54.08      1.70 o 
   1   3   1      272.38      270.11      2.21 o 
   2   3   1       88.25       77.73      1.24 o 
   3   3   1      127.59      127.67      1.52 o 
   4   3   1      203.94      203.85      1.94 o 
   5   3   1      384.66      388.53      2.93 o 
   6   3   1      520.22      523.60      3.80 o 
   7   3   1       31.58       36.19      0.97 o 
   8   3   1       42.87       41.33      1.07 o 
   9   3   1      297.07      300.92      3.09 o 
  10   3   1      101.11      103.27      1.74 o 
  11   3   1       36.43       38.65      1.10 o 
  12   3   1       12.58        9.08      1.10 o 
  13   3   1       40.39       39.62      1.43 o 
  14   3   1       44.36       46.47      1.48 o 
  15   3   1       37.36       34.87      2.44 o 
   1   4   1       25.48       26.53      1.15 o 
   2   4   1       42.26       46.24      1.30 o 
   3   4   1      273.46      276.64      2.71 o 
   4   4   1        6.00        4.98      0.96 o 
   5   4   1       31.84       30.84      1.18 o 
   6   4   1       88.42       85.18      1.87 o 
   7   4   1       77.68       80.84      1.67 o 
   8   4   1       78.33       79.56      1.72 o 
   9   4   1       22.72       27.42      1.31 o 
  10   4   1       15.81       16.55      1.63 o 
  11   4   1        3.93        3.74      1.12 o 
  12   4   1       13.07        7.50      1.61 o 
   1   5   1       88.29       87.10      2.19 o 
   2   5   1        1.23        1.58      1.05 o 
   3   5   1       39.95       44.06      1.67 o 
   4   5   1        2.71        2.09      1.08 o 
   5   5   1        8.40        5.68      1.26 o 
   6   5   1       37.43       40.86      1.72 o 
   2   0   2     6164.12     6626.92     72.62 o 
   4   0   2     1283.31     1304.63     14.96 o 
   6   0   2     3970.08     4151.15     37.45 o 
   8   0   2      142.67      160.04      1.68 o 
  10   0   2      190.36      179.71      2.24 o 
  12   0   2     1623.33     1612.47     15.30 o 
  14   0   2        6.16        4.20      0.78 o 
  16   0   2       25.36       29.85      1.09 o 
  18   0   2       38.01       36.50      2.90 o 
   0   1   2     5623.22     5830.56     47.89 o 
   1   1   2      246.92      254.92      1.49 o 
   2   1   2     1746.45     1857.57      9.18 o 
   3   1   2     2009.23     2189.45     11.79 o 
   4   1   2     1494.16     1474.04      7.67 o 
   5   1   2       38.35       35.23      0.50 o 
   6   1   2      375.74      362.49      2.17 o 
   7   1   2      501.09      539.15      3.24 o 
   8   1   2       93.81       91.54      1.46 o 
   9   1   2      224.64      205.68      1.50 o 
  10   1   2      619.60      598.85      4.08 o 
  11   1   2       93.42       91.06      1.36 o 
  12   1   2      745.31      719.44      4.91 o 
  13   1   2       93.53       90.72      1.10 o 
  14   1   2      150.72      140.21      1.45 o 
  15   1   2       71.03       69.75      1.36 o 
  16   1   2       73.05       72.92      2.07 o 
  17   1   2       20.85       24.67      1.95 o 
  18   1   2       12.43       13.19      1.52 o 
   0   2   2      705.35      708.49      5.41 o 
   1   2   2      337.20      331.61      2.01 o 
   2   2   2      139.02      159.37      1.41 o 
   3   2   2      849.71      832.01      4.51 o 
   4   2   2      730.68      767.28      4.33 o 
   5   2   2      477.13      482.09      2.78 o 
   6   2   2      930.00      920.96      5.07 o 
   7   2   2      155.32      155.11      1.44 o 
   8   2   2      141.93      138.14      1.53 o 
   9   2   2       19.12       17.78      0.70 o 
  10   2   2     1015.91      997.25      6.40 o 
  11   2   2       16.93       17.27      0.98 o 
  12   2   2      188.58      187.46      2.13 o 
  13   2   2      173.16      159.56      1.97 o 
  14   2   2       36.87       35.81      1.22 o 
  15   2   2        5.80        7.06      0.88 o 
  16   2   2       28.46       30.26      1.74 o 
  17   2   2        8.91        5.45      1.36 o 
   0   3   2      322.46      317.45      3.48 o 
   1   3   2       70.98       70.98      1.09 o 
   2   3   2       48.76       45.80      1.06 o 
   3   3   2      148.50      163.65      1.70 o 
   4   3   2      564.41      554.88      3.82 o 
   5   3   2      779.12      767.85      5.03 o 
   6   3   2      304.74      303.64      2.48 o 
   7   3   2       35.74       35.30      1.07 o 
   8   3   2       39.68       38.89      1.13 o 
   9   3   2       78.31       77.84      1.31 o 
  10   3   2      202.75      199.68      2.16 o 
  11   3   2       77.64       75.00      1.99 o 
  12   3   2      142.46      141.71      1.83 o 
  13   3   2        6.65        6.70      1.04 o 
  14   3   2        3.16        4.31      1.15 o 
  15   3   2       76.66       78.82      2.00 o 
   0   4   2      353.79      359.28      4.32 o 
   1   4   2      102.73      106.51      1.76 o 
   2   4   2       43.10       42.68      1.48 o 
   3   4   2       34.05       37.68      1.61 o 
   4   4   2      171.66      167.12      2.34 o 
   5   4   2      118.11      115.48      1.85 o 
   6   4   2      241.63      240.26      2.72 o 
   7   4   2      142.80      134.88      2.10 o 
   8   4   2        9.99        9.03      1.21 o 
   9   4   2       22.59       20.90      1.50 o 
  10   4   2       58.72       60.69      1.71 o 
  11   4   2        1.70        0.72      0.94 o 
  12   4   2       19.64       24.64      1.55 o 
   0   5   2        0.00        0.11      1.40 o 
   1   5   2       27.11       30.52      1.50 o 
   2   5   2       48.54       47.01      2.10 o 
   3   5   2        0.79       -0.01      0.92 o 
   4   5   2       48.41       46.98      1.64 o 
   5   5   2        3.46        3.56      1.14 o 
   6   5   2       37.11       34.32      1.82 o 
   2   0   3    11613.75    11907.08    127.22 o 
   4   0   3     2473.83     2805.15     23.02 o 
   6   0   3      313.61      325.97      3.46 o 
   8   0   3      308.57      364.92      2.83 o 
  10   0   3        2.41        6.02      0.62 o 
  12   0   3      711.78      662.20      5.46 o 
  14   0   3       48.56       53.30      1.42 o 
  16   0   3       38.62       39.12      2.23 o 
  18   0   3        5.12        7.30      1.83 o 
   1   1   3     4107.44     4560.10     25.37 o 
   2   1   3     3245.47     3411.48     18.27 o 
   3   1   3      653.26      649.72      3.06 o 
   4   1   3      972.58      937.21      4.86 o 
   5   1   3      365.55      370.91      2.21 o 
   6   1   3      730.80      833.35      4.42 o 
   7   1   3      118.72      111.53      1.07 o 
   8   1   3      971.51      989.22      5.94 o 
   9   1   3       80.99       78.36      0.94 o 
  10   1   3       16.65       17.16      0.66 o 
  11   1   3      894.59      853.99      5.66 o 
  12   1   3       71.30       71.15      1.14 o 
  13   1   3      204.75      191.31      2.03 o 
  14   1   3       74.42       73.79      1.10 o 
  15   1   3       12.90       12.06      0.92 o 
  16   1   3       51.00       60.65      1.48 o 
  17   1   3       32.05       37.93      1.72 o 
  18   1   3       65.50       73.20      2.14 o 
   1   2   3     1130.32     1205.23      6.42 o 
   2   2   3      191.13      187.25      1.34 o 
   3   2   3       28.89       34.96      0.70 o 
   4   2   3     1970.53     2068.75     11.43 o 
   5   2   3      181.80      184.69      1.45 o 
   6   2   3        1.01        0.67      0.41 o 
   7   2   3       68.47       65.82      1.01 o 
   8   2   3       53.60       54.08      0.96 o 
   9   2   3      566.65      539.06      3.66 o 
  10   2   3      257.99      258.20      2.15 o 
  11   2   3      153.08      154.07      2.37 o 
  12   2   3       12.10       14.62      1.12 o 
  13   2   3       18.78       21.45      1.06 o 
  14   2   3      298.13      305.52      4.53 o 
  15   2   3       75.34       66.45      1.60 o 
  16   2   3       26.73       30.18      1.34 o 
  17   2   3       35.43       38.88      1.75 o 
   1   3   3      108.04      106.59      1.36 o 
   2   3   3      240.87      240.87      2.08 o 
   3   3   3      835.88      857.28      5.60 o 
   4   3   3      259.66      264.94      2.21 o 
   5   3   3      159.78      159.42      1.75 o 
   6   3   3       94.92       97.55      1.40 o 
   7   3   3      316.90      312.32      2.62 o 
   8   3   3       51.98       49.93      1.62 o 
   9   3   3      167.46      163.26      2.56 o 
  10   3   3       44.30       45.25      1.19 o 
  11   3   3       76.17       75.18      1.44 o 
  12   3   3       78.94       79.77      1.47 o 
  13   3   3       12.06        8.15      1.28 o 
  14   3   3       15.25       14.97      1.41 o 
  15   3   3       12.17       11.35      2.19 o 
   1   4   3       41.14       45.08      1.73 o 
   2   4   3       78.33       78.21      1.57 o 
   3   4   3       70.72       73.26      1.55 o 
   4   4   3       29.60       31.80      1.30 o 
   5   4   3        9.17        9.15      1.03 o 
   6   4   3      154.35      147.27      2.07 o 
   7   4   3      163.74      158.35      2.16 o 
   8   4   3       96.94      100.35      1.81 o 
   9   4   3      161.49      161.11      2.34 o 
  10   4   3        2.00        1.69      0.93 o 
  11   4   3       44.47       44.22      2.02 o 
  12   4   3       19.56       17.46      1.72 o 
   1   5   3        4.02        4.63      1.23 o 
   2   5   3       21.65       19.47      1.53 o 
   3   5   3       63.57       66.66      1.99 o 
   4   5   3       36.64       37.77      1.67 o 
   5   5   3        2.24        1.88      1.08 o 
   6   5   3        8.52        8.90      1.35 o 
   0   0   4     3521.29     3719.92     37.50 o 
   2   0   4     9356.74    10095.07    205.86 o 
   4   0   4     2278.57     2343.79     14.38 o 
   6   0   4     1904.93     2028.57     21.44 o 
   8   0   4       55.30       68.32      0.92 o 
  10   0   4      149.64      146.39      1.92 o 
  12   0   4     1290.58     1243.39      9.68 o 
  14   0   4      214.96      216.14      2.46 o 
  16   0   4       94.57      106.46      4.29 o 
  18   0   4        7.84        5.77      1.84 o 
   0   1   4    32338.33    32300.22    382.54 o 
   1   1   4     4339.04     4782.50     26.88 o 
   2   1   4      166.80      153.36      1.06 o 
   3   1   4      134.03      130.57      0.87 o 
   4   1   4      228.80      212.90      1.19 o 
   5   1   4     1297.94     1403.16      7.50 o 
   6   1   4     1498.46     1515.22      8.17 o 
   7   1   4      463.47      506.63      3.09 o 
   8   1   4       17.72       18.97      0.53 o 
   9   1   4       10.61       12.80      0.56 o 
  10   1   4     1506.52     1477.20      9.52 o 
  11   1   4       57.86       56.23      0.99 o 
  12   1   4       15.70       14.16      0.70 o 
  13   1   4       10.40        9.26      0.69 o 
  14   1   4        7.52        6.06      0.60 o 
  15   1   4        3.43        2.89      0.57 o 
  16   1   4      119.23      121.09      2.77 o 
  17   1   4        9.64       11.11      1.41 o 
  18   1   4       40.28       44.79      2.40 o 
   0   2   4     2556.39     2665.46     20.88 o 
   1   2   4      400.91      449.17      2.65 o 
   2   2   4     2587.41     2791.92     15.85 o 
   3   2   4       32.76       31.31      0.63 o 
   4   2   4     2023.41     2127.35     11.88 o 
   5   2   4      128.31      126.06      1.27 o 
   6   2   4      566.75      536.48      3.28 o 
   7   2   4      444.41      454.67      2.95 o 
   8   2   4      531.85      520.42      3.62 o 
   9   2   4       50.98       46.60      1.02 o 
  10   2   4        5.55        7.82      0.73 o 
  11   2   4       19.24       19.29      0.81 o 
  12   2   4       56.89       57.45      1.04 o 
  13   2   4       49.90       45.64      1.14 o 
  14   2   4       74.06       73.74      1.40 o 
  15   2   4       11.27       10.18      1.07 o 
  16   2   4       17.72       20.44      1.74 o 
  17   2   4       17.10       22.13      1.76 o 
   0   3   4      180.88      169.42      2.25 o 
   1   3   4       64.47       63.77      1.11 o 
   2   3   4       52.01       51.91      1.56 o 
   3   3   4       76.38       84.13      1.35 o 
   4   3   4       92.07       86.59      1.35 o 
   5   3   4      119.09      125.74      1.45 o 
   6   3   4      214.30      219.05      2.13 o 
   7   3   4      567.60      564.99      4.38 o 
   8   3   4       69.31       67.86      1.56 o 
   9   3   4       81.32       77.58      1.40 o 
  10   3   4       84.48       79.52      1.75 o 
  11   3   4      171.77      174.25      1.99 o 
  12   3   4       43.10       43.53      1.25 o 
  13   3   4      131.36      134.53      2.27 o 
  14   3   4       22.12       23.50      1.34 o 
  15   3   4       52.13       54.38      2.08 o 
   0   4   4      125.11      122.54      2.48 o 
   1   4   4      126.00      127.18      1.94 o 
   2   4   4        7.05        8.35      0.95 o 
   3   4   4        6.89        8.08      0.97 o 
   4   4   4       38.59       40.30      1.41 o 
   5   4   4      189.86      184.70      2.19 o 
   6   4   4       29.04       31.71      1.31 o 
   7   4   4      187.88      181.74      2.27 o 
   8   4   4       71.54       72.86      1.99 o 
   9   4   4       51.05       51.44      1.74 o 
  10   4   4       46.75       46.28      1.65 o 
  11   4   4        2.83        3.71      1.01 o 
  12   4   4      110.47      112.94      2.57 o 
   0   5   4       40.62       35.85      2.19 o 
   1   5   4       41.53       45.59      1.84 o 
   2   5   4       16.93       16.34      1.53 o 
   3   5   4       34.47       32.16      1.80 o 
   4   5   4       41.40       39.27      1.87 o 
   5   5   4       77.60       87.88      2.30 o 
   6   5   4       11.90       13.65      1.32 o 
   2   0   5     1106.83     1147.32     16.24 o 
   4   0   5     1896.36     1928.71     22.43 o 
   6   0   5     3459.88     3968.34     30.41 o 
   8   0   5     1320.45     1307.11      9.04 o 
  10   0   5      172.11      158.50      1.96 o 
  12   0   5      112.24      110.27      2.21 o 
  14   0   5      337.90      324.77      3.09 o 
  16   0   5       59.38       59.61      2.64 o 
  18   0   5      109.15      125.68      4.47 o 
   1   1   5     1075.68     1075.79      5.14 o 
   2   1   5     3947.17     4073.32     23.80 o 
   3   1   5      214.90      242.53      1.30 o 
   4   1   5      141.16      164.30      1.04 o 
   5   1   5     1484.10     1653.88      8.79 o 
   6   1   5      501.25      525.22      3.15 o 
   7   1   5      201.32      231.55      1.70 o 
   8   1   5      476.77      486.21      3.09 o 
   9   1   5      641.81      631.84      3.66 o 
  10   1   5      756.12      736.05      4.43 o 
  11   1   5      225.83      224.73      1.88 o 
  12   1   5       12.07       13.08      0.80 o 
  13   1   5       26.96       25.00      0.80 o 
  14   1   5       92.88       82.49      1.06 o 
  15   1   5        8.89        8.46      0.78 o 
  16   1   5       23.90       21.63      1.66 o 
  17   1   5       20.06       20.89      2.24 o 
  18   1   5       41.49       43.37      2.30 o 
   1   2   5      710.61      744.99      4.14 o 
   2   2   5       11.67        6.29      0.48 o 
   3   2   5      627.29      638.12      3.63 o 
   4   2   5      580.82      584.41      3.32 o 
   5   2   5       51.78       56.80      0.81 o 
   6   2   5      128.11      136.81      1.23 o 
   7   2   5       96.06       89.10      1.00 o 
   8   2   5      913.55      895.31      5.51 o 
   9   2   5       11.45       10.67      0.63 o 
  10   2   5      216.25      214.69      2.00 o 
  11   2   5       34.40       32.19      1.01 o 
  12   2   5       17.14       17.51      0.96 o 
  13   2   5       42.76       43.86      1.08 o 
  14   2   5       37.65       38.95      1.04 o 
  15   2   5       29.41       31.64      1.40 o 
  16   2   5        4.19        5.49      1.46 o 
  17   2   5        7.77        8.62      1.27 o 
   1   3   5       38.15       39.42      0.91 o 
   2   3   5      222.68      218.31      1.94 o 
   3   3   5      327.12      328.05      2.61 o 
   4   3   5       64.17       65.87      1.16 o 
   5   3   5        9.05        9.49      0.86 o 
   6   3   5      235.56      224.60      2.08 o 
   7   3   5      249.17      252.90      2.45 o 
   8   3   5      375.31      372.49      3.33 o 
   9   3   5       44.45       43.17      1.21 o 
  10   3   5       11.34       10.25      1.37 o 
  11   3   5       42.18       41.36      1.20 o 
  12   3   5       13.42       16.93      2.00 o 
  13   3   5        8.02        8.82      1.41 o 
  14   3   5        5.96        5.82      0.97 o 
  15   3   5        2.09        0.49      0.99 o 
   1   4   5       66.86       70.30      1.55 o 
   2   4   5        3.13        3.90      0.90 o 
   3   4   5       91.59       91.17      1.59 o 
   4   4   5       79.49       78.81      2.20 o 
   5   4   5       80.08       78.61      1.62 o 
   6   4   5      338.21      337.52      3.17 o 
   7   4   5       31.26       29.54      1.43 o 
   8   4   5       66.05       69.12      1.84 o 
   9   4   5       84.10       87.50      1.73 o 
  10   4   5        8.54        7.72      1.29 o 
  11   4   5       13.68       11.03      1.45 o 
  12   4   5       16.82       13.14      2.03 o 
   1   5   5       28.72       28.47      1.50 o 
   2   5   5       21.69       23.46      1.98 o 
   3   5   5       58.03       58.68      1.92 o 
   4   5   5       22.36       20.87      1.45 o 
   5   5   5       43.68       43.03      2.02 o 
   6   5   5      115.53      109.31      2.35 o 
   0   0   6     1369.71     1418.29     12.93 o 
   2   0   6       85.26       85.53      0.95 o 
   4   0   6     2283.74     2504.34     33.44 o 
   6   0   6     1239.78     1280.80     11.63 o 
   8   0   6      440.88      532.40      3.65 o 
  10   0   6     1130.54     1129.00     15.90 o 
  12   0   6      338.19      316.23      2.66 o 
  14   0   6       45.12       38.52      1.40 o 
  16   0   6      103.17      114.49      3.39 o 
  18   0   6      101.12      116.45      6.74 o 
   0   1   6      132.23      124.98      1.10 o 
   1   1   6     1920.77     2066.57     10.29 o 
   2   1   6     2283.41     2382.04     12.96 o 
   3   1   6      947.97      973.17      4.89 o 
   4   1   6      565.31      538.91      2.94 o 
   5   1   6      291.13      318.28      1.74 o 
   6   1   6     1766.45     1789.25     10.67 o 
   7   1   6      139.34      131.30      1.18 o 
   8   1   6      308.01      325.46      2.42 o 
   9   1   6        8.36       11.25      0.56 o 
  10   1   6      297.25      276.31      1.84 o 
  11   1   6       26.57       28.68      0.74 o 
  12   1   6      213.73      210.50      1.80 o 
  13   1   6       45.39       42.19      0.76 o 
  14   1   6       31.00       30.49      0.88 o 
  15   1   6        0.98        1.10      1.02 o 
  16   1   6       52.47       60.32      1.94 o 
  17   1   6       20.10       22.74      1.76 o 
  18   1   6       28.35       23.41      2.79 o 
   0   2   6     3375.40     3450.71     28.22 o 
   1   2   6     1134.51     1201.29      6.51 o 
   2   2   6      526.12      529.58      2.97 o 
   3   2   6       26.38       27.25      0.59 o 
   4   2   6      246.93      215.60      1.49 o 
   5   2   6      351.26      351.98      2.42 o 
   6   2   6      221.57      205.04      1.57 o 
   7   2   6      185.14      182.96      1.57 o 
   8   2   6      136.40      143.23      1.46 o 
   9   2   6       79.65       81.53      1.06 o 
  10   2   6      163.96      166.54      1.77 o 
  11   2   6      276.62      263.85      2.34 o 
  12   2   6       19.30       19.01      1.07 o 
  13   2   6       14.07       12.42      0.70 o 
  14   2   6       23.52       24.40      1.04 o 
  15   2   6        1.51        1.92      0.76 o 
  16   2   6       36.30       37.13      3.67 o 
  17   2   6        0.24        0.36      2.38 o 
   0   3   6     1221.86     1270.71     11.17 o 
   1   3   6       87.26       89.76      1.34 o 
   2   3   6        8.76       11.05      0.74 o 
   3   3   6      213.13      215.98      1.99 o 
   4   3   6       34.25       35.23      1.01 o 
   5   3   6      110.06      106.30      1.73 o 
   6   3   6      155.04      150.07      1.80 o 
   7   3   6      104.46      104.52      1.55 o 
   8   3   6       57.05       55.06      1.30 o 
   9   3   6      198.64      194.87      2.08 o 
  10   3   6      117.20      110.54      1.74 o 
  11   3   6       73.14       69.02      1.46 o 
  12   3   6      106.17      107.72      1.96 o 
  13   3   6      104.44      103.88      1.98 o 
  14   3   6        0.28        0.99      0.82 o 
  15   3   6       11.85       11.15      3.76 o 
   0   4   6        7.28        6.75      1.35 o 
   1   4   6       69.54       71.07      1.52 o 
   2   4   6       23.08       23.75      1.17 o 
   3   4   6        2.31        2.66      0.85 o 
   4   4   6      125.59      122.88      2.12 o 
   5   4   6      380.38      376.05      3.77 o 
   6   4   6       20.87       25.27      1.18 o 
   7   4   6        7.26        6.45      0.96 o 
   8   4   6       42.55       42.40      1.48 o 
   9   4   6        9.64       10.07      1.07 o 
  10   4   6       10.74       10.01      1.15 o 
  11   4   6       57.60       57.06      2.09 o 
  12   4   6       57.69       55.98      2.19 o 
   0   5   6       61.33       58.52      2.68 o 
   1   5   6       40.59       45.67      1.86 o 
   2   5   6        8.16        6.88      1.20 o 
   3   5   6       14.67       14.36      1.45 o 
   4   5   6      138.01      135.53      2.77 o 
   5   5   6       21.87       22.81      1.99 o 
   6   5   6       18.50       17.78      1.91 o 
   2   0   7     7426.04     7655.58    173.30 o 
   4   0   7     1345.21     1472.30     11.61 o 
   6   0   7     1398.62     1589.56     16.85 o 
   8   0   7     1356.79     1445.82     12.63 o 
  10   0   7      472.44      439.57      3.21 o 
  12   0   7       36.97       31.04      0.67 o 
  14   0   7      427.69      390.10      5.93 o 
  16   0   7       75.31       78.24      5.27 o 
  18   0   7      277.49      305.28      6.37 o 
   1   1   7      389.72      404.17      2.13 o 
   2   1   7      720.03      731.44      3.68 o 
   3   1   7      901.71      992.52      5.08 o 
   4   1   7     3348.25     3675.95     21.33 o 
   5   1   7      104.42      111.35      1.44 o 
   6   1   7      166.05      161.61      1.20 o 
   7   1   7       36.19       36.25      0.64 o 
   8   1   7      578.05      596.96      3.68 o 
   9   1   7       74.46       73.01      0.97 o 
  10   1   7      226.71      226.74      1.78 o 
  11   1   7       99.79       91.12      0.98 o 
  12   1   7      291.58      278.53      2.06 o 
  13   1   7       41.17       39.14      0.86 o 
  14   1   7      129.68      133.11      1.59 o 
  15   1   7       20.84       26.38      1.51 o 
  16   1   7        2.03        2.27      1.22 o 
  17   1   7        5.25        5.23      1.39 o 
   1   2   7      283.03      298.36      2.18 o 
   2   2   7     1834.34     1902.71     10.47 o 
   3   2   7      407.94      405.31      2.46 o 
   4   2   7      636.47      677.96      4.07 o 
   5   2   7      216.01      216.88      1.60 o 
   6   2   7      168.50      167.39      1.37 o 
   7   2   7      424.37      426.71      2.90 o 
   8   2   7      186.85      178.26      1.49 o 
   9   2   7       40.15       42.09      1.23 o 
  10   2   7       18.37       19.45      0.76 o 
  11   2   7       20.37       18.57      0.77 o 
  12   2   7       13.52       13.99      0.69 o 
  13   2   7        5.83        4.39      0.63 o 
  14   2   7       84.07       83.04      1.58 o 
  15   2   7        6.35        5.72      1.46 o 
  16   2   7        5.60        6.11      1.40 o 
   1   3   7      201.63      196.23      1.84 o 
   2   3   7       95.06       92.16      1.32 o 
   3   3   7       31.47       30.34      0.94 o 
   4   3   7      271.38      271.74      2.25 o 
   5   3   7       47.94       50.34      1.11 o 
   6   3   7       30.32       28.70      1.05 o 
   7   3   7      192.14      186.83      2.18 o 
   8   3   7      209.40      211.74      2.04 o 
   9   3   7      265.12      263.01      2.44 o 
  10   3   7       52.82       52.39      1.12 o 
  11   3   7       22.10       23.70      1.08 o 
  12   3   7       33.03       32.73      1.59 o 
  13   3   7       12.49       11.92      1.77 o 
  14   3   7       10.48       10.42      1.79 o 
  15   3   7       73.17       73.70      3.95 o 
   1   4   7        3.67        5.31      0.85 o 
   2   4   7       47.18       45.26      1.31 o 
   3   4   7       89.18       91.09      1.89 o 
   4   4   7       57.55       56.42      1.46 o 
   5   4   7      103.27      104.68      1.81 o 
   6   4   7       16.81       15.67      1.17 o 
   7   4   7       51.61       53.81      1.76 o 
   8   4   7       24.89       24.44      1.45 o 
   9   4   7       17.15       16.53      1.11 o 
  10   4   7        3.42        3.50      1.25 o 
  11   4   7       20.02       20.89      1.67 o 
   1   5   7       19.21       20.95      1.54 o 
   2   5   7       15.74       13.77      1.48 o 
   3   5   7       60.18       64.99      1.93 o 
   4   5   7       31.24       30.74      1.73 o 
   5   5   7        1.11        2.34      1.09 o 
   6   5   7       53.09       45.61      1.84 o 
   0   0   8     2081.16     2281.49     22.54 o 
   2   0   8     2243.64     2315.47     16.01 o 
   4   0   8     3464.42     3620.14     79.12 o 
   6   0   8     1740.91     1836.42     17.75 o 
   8   0   8      203.00      215.59      8.17 o 
  10   0   8     1657.20     1683.34     15.94 o 
  12   0   8       65.31       64.33      1.12 o 
  14   0   8      100.62       95.57      3.46 o 
  16   0   8       34.31       33.46      2.97 o 
  18   0   8       86.72       92.19      8.89 o 
   0   1   8     2013.76     1980.50     16.17 o 
   1   1   8       38.22       43.01      0.87 o 
   2   1   8      921.54      992.99      5.05 o 
   3   1   8      171.73      180.09      1.04 o 
   4   1   8     1565.25     1639.68     13.50 o 
   5   1   8      176.09      220.75      1.46 o 
   6   1   8      971.69      950.72      5.57 o 
   7   1   8      412.19      421.16      3.09 o 
   8   1   8      120.41      107.95      1.25 o 
   9   1   8       76.40       70.22      0.71 o 
  10   1   8      138.83      133.41      1.02 o 
  11   1   8      146.41      142.65      1.27 o 
  12   1   8      136.33      137.01      1.25 o 
  13   1   8       88.19       81.57      1.02 o 
  14   1   8       13.95       13.22      1.55 o 
  15   1   8       51.55       51.12      1.95 o 
  16   1   8       48.85       52.06      1.98 o 
  17   1   8       38.57       39.54      1.98 o 
   0   2   8      105.94      114.27      1.54 o 
   1   2   8     1012.46     1058.40      5.81 o 
   2   2   8      361.07      354.31      2.32 o 
   3   2   8      511.05      564.69      3.17 o 
   4   2   8       82.79       73.57      0.90 o 
   5   2   8       18.31       17.93      0.79 o 
   6   2   8      548.03      541.52      3.44 o 
   7   2   8      148.31      153.77      1.34 o 
   8   2   8      141.04      146.37      1.35 o 
   9   2   8       80.14       78.65      1.54 o 
  10   2   8      160.51      163.84      2.08 o 
  11   2   8       94.88       91.36      1.92 o 
  12   2   8       99.35       95.95      1.37 o 
  13   2   8      102.09      100.32      1.31 o 
  14   2   8       50.67       50.58      1.38 o 
  15   2   8       34.60       36.66      2.09 o 
  16   2   8       24.67       23.53      1.85 o 
   0   3   8      520.80      531.99      5.19 o 
   1   3   8      355.47      356.42      2.76 o 
   2   3   8      164.57      166.89      1.70 o 
   3   3   8        0.89        0.98      0.53 o 
   4   3   8      157.58      156.42      1.56 o 
   5   3   8       51.54       51.74      1.06 o 
   6   3   8       23.90       23.52      0.98 o 
   7   3   8       83.10       80.23      1.35 o 
   8   3   8       58.51       54.92      1.18 o 
   9   3   8       44.28       41.17      1.05 o 
  10   3   8        1.74        1.61      0.70 o 
  11   3   8       35.87       37.85      1.42 o 
  12   3   8      105.65      106.97      1.89 o 
  13   3   8        8.54        6.42      1.59 o 
  14   3   8        3.55        2.16      1.34 o 
   0   4   8       90.74       85.07      2.16 o 
   1   4   8      116.81      113.70      1.83 o 
   2   4   8       23.94       26.77      1.20 o 
   3   4   8       19.76       20.09      1.13 o 
   4   4   8       46.02       48.01      1.43 o 
   5   4   8      150.77      147.82      1.92 o 
   6   4   8        3.31        3.65      0.92 o 
   7   4   8      137.48      136.25      1.97 o 
   8   4   8        4.81        3.43      1.06 o 
   9   4   8        3.89        4.84      1.23 o 
  10   4   8       27.32       30.82      2.23 o 
  11   4   8       52.73       53.03      1.87 o 
   0   5   8        9.63        9.22      1.68 o 
   1   5   8       69.97       74.14      2.73 o 
   2   5   8       14.16       14.67      1.33 o 
   3   5   8      128.11      126.81      2.31 o 
   4   5   8       25.30       23.51      1.53 o 
   5   5   8       36.73       36.51      1.98 o 
   2   0   9     1142.35     1125.24      7.32 o 
   4   0   9     3683.34     3764.00    127.21 o 
   6   0   9      752.67      919.40      7.55 o 
   8   0   9     1258.31     1235.29     15.81 o 
  10   0   9      690.95      670.33      8.56 o 
  12   0   9      122.96      120.87      2.98 o 
  14   0   9       44.95       42.83      2.39 o 
  16   0   9       37.03       42.98      3.20 o 
  18   0   9       43.64       52.56      4.93 o 
   1   1   9      410.85      426.97      2.51 o 
   2   1   9     2797.25     2957.24     16.75 o 
   3   1   9      483.48      510.91      2.61 o 
   4   1   9      950.87     1009.28      5.80 o 
   5   1   9      262.13      289.13      1.86 o 
   6   1   9      365.29      366.21      2.25 o 
   7   1   9      147.47      155.39      1.28 o 
   8   1   9      441.83      436.16      2.83 o 
   9   1   9       39.79       38.34      0.63 o 
  10   1   9      196.68      188.13      1.35 o 
  11   1   9       39.50       41.34      0.81 o 
  12   1   9       15.58       14.39      0.74 o 
  13   1   9       85.51       84.78      1.28 o 
  14   1   9      242.42      225.96      3.50 o 
  15   1   9        9.08       10.19      1.20 o 
  16   1   9        0.11        1.20      1.19 o 
  17   1   9       50.70       57.18      2.65 o 
   1   2   9     2095.08     2195.20     12.35 o 
   2   2   9     1078.19     1091.11      6.05 o 
   3   2   9      246.08      277.74      1.97 o 
   4   2   9       98.36       94.67      0.94 o 
   5   2   9      170.24      178.79      1.40 o 
   6   2   9       54.65       50.25      0.74 o 
   7   2   9       29.98       29.96      0.97 o 
   8   2   9      866.81      856.26      5.37 o 
   9   2   9      635.21      605.78      4.32 o 
  10   2   9       45.62       41.25      0.90 o 
  11   2   9       70.36       64.89      1.24 o 
  12   2   9      118.62      118.28      1.63 o 
  13   2   9       30.25       30.31      1.17 o 
  14   2   9       14.87       16.84      3.34 o 
  15   2   9       97.32      100.54      3.07 o 
  16   2   9       13.70       13.17      1.70 o 
   1   3   9      307.47      308.91      2.54 o 
   2   3   9      533.23      539.99      3.88 o 
   3   3   9      413.25      407.52      3.23 o 
   4   3   9       79.82       76.63      1.14 o 
   5   3   9       53.75       54.76      1.14 o 
   6   3   9       39.46       41.58      1.09 o 
   7   3   9       75.69       71.84      1.15 o 
   8   3   9      183.68      178.22      1.79 o 
   9   3   9       18.07       17.38      1.64 o 
  10   3   9      127.93      126.95      1.54 o 
  11   3   9      102.90      104.58      1.82 o 
  12   3   9       17.40       15.44      1.44 o 
  13   3   9      116.66      119.17      2.76 o 
  14   3   9       42.43       46.23      2.15 o 
   1   4   9      167.29      163.81      2.31 o 
   2   4   9       78.68       77.57      1.62 o 
   3   4   9       63.44       67.60      1.46 o 
   4   4   9       61.06       60.97      1.37 o 
   5   4   9       10.16        9.49      1.02 o 
   6   4   9       12.43       11.71      1.03 o 
   7   4   9       40.06       40.98      2.01 o 
   8   4   9       39.12       38.27      1.55 o 
   9   4   9       30.02       31.52      1.62 o 
  10   4   9        1.90        2.39      1.39 o 
  11   4   9       36.60       37.99      2.13 o 
   1   5   9        6.87        6.75      1.27 o 
   2   5   9       21.51       19.77      1.46 o 
   3   5   9       23.68       22.20      1.56 o 
   4   5   9        5.94        5.93      1.16 o 
   5   5   9        6.62        5.60      1.24 o 
   0   0  10      366.74      373.69      3.74 o 
   2   0  10      518.17      526.41      3.71 o 
   4   0  10     2698.60     2844.58     24.63 o 
   6   0  10      250.36      221.56      2.11 o 
   8   0  10      827.48      808.12      9.43 o 
  10   0  10      375.55      368.37      7.59 o 
  12   0  10      483.05      452.28      6.59 o 
  14   0  10       10.18       11.85      1.86 o 
  16   0  10      105.25      107.33      4.31 o 
   0   1  10      444.64      457.40      3.77 o 
   1   1  10      347.93      373.19      2.26 o 
   2   1  10       49.17       58.48      1.07 o 
   3   1  10       66.55       62.80      0.71 o 
   4   1  10       30.51       41.09      0.63 o 
   5   1  10      181.62      197.29      1.35 o 
   6   1  10     1240.39     1215.85      7.17 o 
   7   1  10       78.00       66.61      1.04 o 
   8   1  10      326.40      327.36      2.77 o 
   9   1  10      273.85      245.34      2.00 o 
  10   1  10      342.59      327.51      1.89 o 
  11   1  10      177.58      169.54      1.40 o 
  12   1  10       17.81       17.07      1.00 o 
  13   1  10        2.40        2.32      0.51 o 
  14   1  10       20.10       24.06      3.31 o 
  15   1  10        6.44        6.92      1.23 o 
  16   1  10       74.12       79.86      2.61 o 
  17   1  10        3.99        7.32      1.44 o 
   0   2  10      220.13      199.22      2.39 o 
   1   2  10      805.64      856.01      4.82 o 
   2   2  10       28.03       29.57      0.70 o 
   3   2  10      142.95      156.72      1.29 o 
   4   2  10      374.08      351.73      2.40 o 
   5   2  10      171.43      181.40      1.51 o 
   6   2  10      110.35      103.61      1.41 o 
   7   2  10      133.43      140.26      1.51 o 
   8   2  10       34.25       32.41      1.14 o 
   9   2  10      448.84      431.84      3.54 o 
  10   2  10       56.86       51.81      1.29 o 
  11   2  10       20.57       20.38      1.07 o 
  12   2  10      121.45      128.09      1.66 o 
  13   2  10       13.19       14.26      1.52 o 
  14   2  10        0.46        2.14      1.86 o 
  15   2  10       17.05       17.85      1.95 o 
  16   2  10       36.61       39.30      2.33 o 
   0   3  10      317.91      322.89      3.90 o 
   1   3  10      785.27      794.37      5.00 o 
   2   3  10       94.71       95.78      1.50 o 
   3   3  10      150.06      146.10      1.79 o 
   4   3  10      149.96      145.03      1.75 o 
   5   3  10      191.80      190.53      2.02 o 
   6   3  10      145.56      144.07      1.60 o 
   7   3  10       39.65       40.48      0.97 o 
   8   3  10       52.29       49.95      1.46 o 
   9   3  10        1.33        0.82      0.57 o 
  10   3  10       46.43       46.37      1.56 o 
  11   3  10       47.77       44.12      1.33 o 
  12   3  10        3.37        2.63      0.81 o 
  13   3  10        7.97        6.97      1.29 o 
  14   3  10        2.98        3.37      1.54 o 
   0   4  10      315.28      306.94      4.43 o 
   1   4  10      196.75      200.31      2.54 o 
   2   4  10       54.53       56.77      1.44 o 
   3   4  10       72.07       73.04      1.58 o 
   4   4  10       74.31       73.95      1.59 o 
   5   4  10       43.53       43.94      1.40 o 
   6   4  10        1.23        2.14      0.83 o 
   7   4  10       69.94       68.54      1.66 o 
   8   4  10        4.31        2.65      1.08 o 
   9   4  10       22.96       26.51      1.63 o 
  10   4  10       29.26       30.87      1.53 o 
  11   4  10       67.28       64.48      2.81 o 
   0   5  10       44.61       44.23      2.44 o 
   1   5  10       28.59       32.87      1.61 o 
   2   5  10       40.00       39.12      2.01 o 
   3   5  10        3.91        4.10      1.20 o 
   4   5  10        4.06        2.95      1.25 o 
   2   0  11     5955.16     6617.74     55.93 o 
   4   0  11     2727.66     3026.41     27.68 o 
   6   0  11       10.09       12.03      1.21 o 
   8   0  11      642.64      633.65      7.73 o 
  10   0  11      312.90      285.12      6.67 o 
  12   0  11      234.03      223.65      4.83 o 
  14   0  11       36.09       38.27      2.44 o 
  16   0  11        1.15       -1.19      2.81 o 
   1   1  11        3.95        4.17      0.64 o 
   2   1  11     1178.93     1220.68      6.36 o 
   3   1  11      382.07      426.70      2.46 o 
   4   1  11     1229.91     1230.80      8.00 o 
   5   1  11       44.43       47.35      0.75 o 
   6   1  11       95.18       87.36      1.77 o 
   7   1  11      119.30      120.59      1.19 o 
   8   1  11     1263.02     1267.02      8.75 o 
   9   1  11      112.70      109.21      0.96 o 
  10   1  11      140.20      139.52      1.81 o 
  11   1  11      205.85      182.11      1.42 o 
  12   1  11       91.86       91.21      0.96 o 
  13   1  11        5.87        6.28      1.57 o 
  14   1  11      116.83      117.55      2.70 o 
  15   1  11       92.09       92.89      2.16 o 
  16   1  11        2.07        2.02      1.42 o 
  17   1  11       14.17       12.22      1.80 o 
   1   2  11      128.46      119.04      1.18 o 
   2   2  11      441.33      418.27      2.79 o 
   3   2  11      405.69      416.12      2.71 o 
   4   2  11      191.46      183.98      1.39 o 
   5   2  11       43.73       39.71      0.92 o 
   6   2  11      127.48      128.59      1.08 o 
   7   2  11       14.90       17.40      0.59 o 
   8   2  11      392.13      379.90      2.94 o 
   9   2  11       24.01       24.05      0.76 o 
  10   2  11      153.76      152.85      1.75 o 
  11   2  11       46.02       45.00      1.06 o 
  12   2  11       46.26       47.73      1.16 o 
  13   2  11      107.07      111.11      2.54 o 
  14   2  11      202.11      209.58      4.41 o 
  15   2  11       40.79       44.43      4.95 o 
  16   2  11       18.77       17.75      1.97 o 
   1   3  11      193.92      189.42      1.96 o 
   2   3  11      224.22      220.49      1.98 o 
   3   3  11      120.56      114.26      1.45 o 
   4   3  11      361.14      353.55      2.90 o 
   5   3  11      175.55      181.58      1.79 o 
   6   3  11       51.25       47.47      1.20 o 
   7   3  11       15.10       17.82      0.79 o 
   8   3  11       10.39       10.98      0.79 o 
   9   3  11       37.05       35.66      0.95 o 
  10   3  11        8.57       11.54      1.10 o 
  11   3  11       29.25       26.26      1.54 o 
  12   3  11       49.73       53.02      2.30 o 
  13   3  11        2.88        1.25      0.97 o 
  14   3  11      128.94      139.44      3.94 o 
   1   4  11       39.58       41.47      1.36 o 
   2   4  11      197.93      189.42      2.42 o 
   3   4  11       79.54       83.02      1.62 o 
   4   4  11       19.63       20.42      1.27 o 
   5   4  11       20.24       22.54      1.70 o 
   6   4  11       12.65        9.95      1.15 o 
   7   4  11       10.78       10.23      0.92 o 
   8   4  11       21.67       22.82      1.63 o 
   9   4  11       35.78       36.67      1.61 o 
  10   4  11       35.80       35.93      2.36 o 
  11   4  11        1.94        1.41      1.33 o 
   1   5  11       17.00       16.36      1.50 o 
   2   5  11       39.09       37.44      1.75 o 
   3   5  11       30.81       35.40      1.84 o 
   4   5  11        3.58        3.14      1.16 o 
   0   0  12     6470.85     6964.90     84.61 o 
   2   0  12     1162.37     1322.85      9.13 o 
   4   0  12      113.31      114.58      1.55 o 
   6   0  12     1353.87     1375.97     11.52 o 
   8   0  12      788.35      742.59     10.11 o 
  10   0  12      376.43      338.91      7.39 o 
  12   0  12      221.83      201.29      5.57 o 
  14   0  12       72.83       65.20      2.85 o 
  16   0  12       68.51       70.21      3.37 o 
   0   1  12      919.82      903.66      7.34 o 
   1   1  12        8.34        7.75      0.43 o 
   2   1  12      808.90      823.99      4.31 o 
   3   1  12      463.52      500.55      2.96 o 
   4   1  12     1913.67     1993.08     13.58 o 
   5   1  12       32.44       38.68      0.94 o 
   6   1  12       98.11       94.46      1.58 o 
   7   1  12      140.97      149.23      1.93 o 
   8   1  12       29.19       23.63      1.36 o 
   9   1  12      238.17      257.00      1.83 o 
  10   1  12      149.32      132.66      1.15 o 
  11   1  12       97.55       91.26      1.10 o 
  12   1  12      357.05      340.69      4.31 o 
  13   1  12       51.20       51.54      2.00 o 
  14   1  12       97.88       95.34      2.60 o 
  15   1  12        3.51        4.17      1.39 o 
  16   1  12       37.21       41.37      2.26 o 
  17   1  12        3.96        3.52      1.81 o 
   0   2  12      146.95      142.33      2.06 o 
   1   2  12       15.96       15.11      0.54 o 
   2   2  12       13.00       12.51      0.58 o 
   3   2  12       27.64       34.27      1.02 o 
   4   2  12       37.59       36.70      0.61 o 
   5   2  12       43.33       37.27      0.93 o 
   6   2  12      429.20      426.16      2.63 o 
   7   2  12      101.93       94.65      1.25 o 
   8   2  12       18.54       16.50      1.73 o 
   9   2  12        5.89        9.31      0.64 o 
  10   2  12      216.67      218.40      2.02 o 
  11   2  12      150.47      142.59      2.22 o 
  12   2  12        3.91        2.83      0.62 o 
  13   2  12       85.06       86.20      2.58 o 
  14   2  12        0.48       -0.36      0.96 o 
  15   2  12       16.13       13.45      2.41 o 
  16   2  12       27.13       30.78      2.98 o 
   0   3  12       45.68       47.88      1.41 o 
   1   3  12      237.65      226.89      2.05 o 
   2   3  12       29.68       30.47      1.01 o 
   3   3  12      150.31      150.08      1.66 o 
   4   3  12       13.43       16.23      0.79 o 
   5   3  12       39.28       38.97      1.01 o 
   6   3  12       84.70       82.31      1.42 o 
   7   3  12      111.87      112.71      1.52 o 
   8   3  12       56.34       49.93      0.98 o 
   9   3  12       38.83       36.75      2.04 o 
  10   3  12       32.29       29.92      1.42 o 
  11   3  12       85.69       80.30      1.82 o 
  12   3  12       14.47       14.62      1.50 o 
  13   3  12       36.57       36.30      2.19 o 
  14   3  12       15.58       16.53      1.97 o 
   0   4  12       51.70       47.62      1.90 o 
   1   4  12      164.93      163.76      2.28 o 
   2   4  12      132.69      126.80      1.95 o 
   3   4  12       21.89       24.29      1.22 o 
   4   4  12       31.75       33.02      1.55 o 
   5   4  12       61.09       65.08      2.27 o 
   6   4  12       10.26        9.81      1.00 o 
   7   4  12        2.27        2.96      1.07 o 
   8   4  12        3.94        2.85      1.24 o 
   9   4  12       39.75       41.81      2.00 o 
  10   4  12        2.87        3.45      1.31 o 
   0   5  12       88.80       83.52      3.11 o 
   1   5  12        3.14        3.60      1.25 o 
   2   5  12        5.85        5.81      1.25 o 
   3   5  12       19.64       18.46      1.70 o 
   2   0  13     2188.97     2356.26     17.45 o 
   4   0  13     1531.89     1639.17     13.93 o 
   6   0  13      319.94      299.98      7.46 o 
   8   0  13     1002.65      986.88     11.86 o 
  10   0  13      277.54      254.44      8.17 o 
  12   0  13        8.98        8.79      1.70 o 
  14   0  13      182.82      164.86      4.77 o 
  16   0  13       25.46       22.14      2.68 o 
   1   1  13     1464.67     1617.29      8.97 o 
   2   1  13      324.82      296.20      1.65 o 
   3   1  13      438.77      449.39      2.68 o 
   4   1  13      711.47      681.72      4.78 o 
   5   1  13       48.50       59.22      1.36 o 
   6   1  13      139.32      119.59      1.13 o 
   7   1  13       22.15       24.32      0.85 o 
   8   1  13     1456.60     1395.28      9.10 o 
   9   1  13      241.98      245.33      1.64 o 
  10   1  13      275.79      251.42      2.95 o 
  11   1  13      101.85       85.49      1.96 o 
  12   1  13      105.76      105.60      2.72 o 
  13   1  13       33.35       33.76      1.68 o 
  14   1  13      122.07      127.59      3.51 o 
  15   1  13       56.72       60.76      2.30 o 
  16   1  13       12.33       12.27      1.70 o 
  17   1  13        3.69        3.77      1.61 o 
   1   2  13       75.22       70.28      1.02 o 
   2   2  13      783.84      763.99      4.67 o 
   3   2  13      727.84      747.09      4.64 o 
   4   2  13       93.28       85.70      1.04 o 
   5   2  13        5.87        5.97      0.41 o 
   6   2  13      398.08      390.51      3.17 o 
   7   2  13       13.72       15.12      0.65 o 
   8   2  13      442.37      412.96      3.08 o 
   9   2  13       59.56       57.01      1.00 o 
  10   2  13      161.79      162.51      1.70 o 
  11   2  13       40.63       38.94      1.09 o 
  12   2  13       26.94       26.42      0.98 o 
  13   2  13      113.92      116.55      2.45 o 
  14   2  13      143.07      143.61      2.93 o 
  15   2  13        7.87        7.86      2.00 o 
   1   3  13      426.05      417.25      3.38 o 
   2   3  13      673.20      670.30      4.86 o 
   3   3  13       28.02       28.51      1.00 o 
   4   3  13       30.56       31.44      0.88 o 
   5   3  13       65.09       64.68      1.39 o 
   6   3  13       69.39       67.73      1.34 o 
   7   3  13       34.54       31.80      1.10 o 
   8   3  13      194.44      197.44      3.35 o 
   9   3  13       53.76       58.35      1.45 o 
  10   3  13       56.13       54.02      1.38 o 
  11   3  13        0.63        0.18      0.98 o 
  12   3  13       53.49       55.13      2.14 o 
  13   3  13       19.21       24.00      2.12 o 
  14   3  13       23.03       29.12      4.65 o 
   1   4  13      250.38      244.69      2.69 o 
   2   4  13       48.22       45.91      2.22 o 
   3   4  13      103.72      110.66      1.94 o 
   4   4  13       26.19       27.17      1.21 o 
   5   4  13       44.27       45.47      1.39 o 
   6   4  13       35.09       35.45      1.27 o 
   7   4  13        9.65        9.66      1.21 o 
   8   4  13       17.30       18.67      1.54 o 
   9   4  13        8.53        7.26      1.31 o 
  10   4  13       22.45       25.22      1.53 o 
   1   5  13       35.14       37.94      1.85 o 
   2   5  13       48.35       41.93      1.92 o 
   0   0  14     3502.36     3968.33     44.59 o 
   2   0  14      567.07      565.55      4.03 o 
   4   0  14      425.89      450.29      4.18 o 
   6   0  14      427.89      381.11      4.98 o 
   8   0  14      406.48      396.12      6.33 o 
  10   0  14       24.72       19.21      2.57 o 
  12   0  14      306.80      293.34      5.35 o 
  14   0  14        6.69        7.22      2.14 o 
  16   0  14      141.55      168.26      8.91 o 
   0   1  14      382.65      379.00      2.90 o 
   1   1  14      405.77      457.75      2.92 o 
   2   1  14      237.43      253.17      1.93 o 
   3   1  14       97.26       99.96      0.78 o 
   4   1  14      474.00      444.06      2.92 o 
   5   1  14       19.73       17.36      0.53 o 
   6   1  14      375.73      366.31      4.07 o 
   7   1  14       91.41       85.74      1.05 o 
   8   1  14      188.48      178.32      1.65 o 
   9   1  14      532.45      502.76      3.26 o 
  10   1  14      212.09      221.41      2.60 o 
  11   1  14       22.30       21.12      2.03 o 
  12   1  14       56.29       58.97      2.06 o 
  13   1  14       24.62       22.42      1.63 o 
  14   1  14        8.35        6.40      1.61 o 
  15   1  14       62.82       62.59      2.52 o 
  16   1  14        9.92        5.86      1.69 o 
   0   2  14      382.23      364.49      3.89 o 
   1   2  14      190.99      191.30      1.87 o 
   2   2  14      201.03      189.76      1.81 o 
   3   2  14      213.91      188.88      2.46 o 
   4   2  14      203.98      194.26      1.90 o 
   5   2  14      160.81      158.64      1.24 o 
   6   2  14      119.05      116.80      1.43 o 
   7   2  14       36.11       35.91      1.05 o 
   8   2  14       91.74       84.98      1.34 o 
   9   2  14       69.02       62.61      1.18 o 
  10   2  14       74.17       75.05      1.04 o 
  11   2  14       61.15       57.10      1.29 o 
  12   2  14       64.01       63.64      2.37 o 
  13   2  14       10.81        9.02      1.36 o 
  14   2  14        6.78        8.40      1.46 o 
  15   2  14       10.07       13.89      1.98 o 
   0   3  14       72.70       74.51      2.01 o 
   1   3  14      318.36      316.42      2.81 o 
   2   3  14      198.39      192.54      2.27 o 
   3   3  14      595.96      588.44      4.38 o 
   4   3  14       22.95       20.79      1.27 o 
   5   3  14      195.24      196.76      2.05 o 
   6   3  14       66.38       63.05      1.75 o 
   7   3  14        2.44        2.66      0.61 o 
   8   3  14       23.80       24.77      1.16 o 
   9   3  14       12.74       13.78      0.96 o 
  10   3  14       69.75       65.82      1.54 o 
  11   3  14       49.40       50.57      1.69 o 
  12   3  14       10.34       10.48      1.78 o 
  13   3  14        4.03        3.24      1.71 o 
   0   4  14       84.83       88.69      2.78 o 
   1   4  14      316.03      311.80      3.41 o 
   2   4  14      193.35      187.45      2.57 o 
   3   4  14       27.84       28.90      1.35 o 
   4   4  14       60.57       62.26      1.54 o 
   5   4  14       73.35       71.39      1.61 o 
   6   4  14       17.82       19.26      1.32 o 
   7   4  14       52.17       52.17      1.76 o 
   8   4  14       39.64       37.16      1.79 o 
   9   4  14       66.93       68.28      1.88 o 
  10   4  14       12.09       16.89      1.41 o 
   2   0  15      416.26      442.43      3.31 o 
   4   0  15     1457.24     1417.39     11.96 o 
   6   0  15       44.70       40.93      1.68 o 
   8   0  15      687.73      680.09     10.91 o 
  10   0  15      563.40      549.79     11.18 o 
  12   0  15      228.40      223.38      4.77 o 
  14   0  15       53.88       62.00      4.43 o 
  16   0  15       12.58       10.50      3.45 o 
   1   1  15      245.25      273.15      1.61 o 
   2   1  15     2505.42     2570.86     13.89 o 
   3   1  15      873.88      919.16      5.13 o 
   4   1  15      307.68      320.84      2.47 o 
   5   1  15       66.81       66.46      1.68 o 
   6   1  15       90.12       86.50      1.30 o 
   7   1  15      108.85      102.73      1.67 o 
   8   1  15      256.47      250.31      2.06 o 
   9   1  15      186.82      164.13      2.92 o 
  10   1  15       11.92        9.62      1.09 o 
  11   1  15       44.31       38.00      1.21 o 
  12   1  15       43.54       45.86      1.99 o 
  13   1  15       79.21       76.57      2.47 o 
  14   1  15      158.66      168.09      5.29 o 
  15   1  15       35.36       40.92      2.19 o 
  16   1  15       12.84       13.85      2.01 o 
   1   2  15      326.83      320.32      2.50 o 
   2   2  15      287.34      265.83      2.10 o 
   3   2  15       51.90       47.49      1.06 o 
   4   2  15     1647.93     1651.21     10.84 o 
   5   2  15       71.08       69.19      1.36 o 
   6   2  15      166.43      163.18      2.02 o 
   7   2  15       15.05       17.21      1.18 o 
   8   2  15       64.00       68.65      1.32 o 
   9   2  15      333.78      310.99      3.01 o 
  10   2  15       49.71       49.60      1.48 o 
  11   2  15       22.38       20.89      0.97 o 
  12   2  15       93.36      100.01      2.87 o 
  13   2  15       30.43       32.91      1.87 o 
  14   2  15       90.64       98.65      2.41 o 
  15   2  15       22.63       13.49      2.25 o 
   1   3  15       22.44       20.71      1.07 o 
   2   3  15      365.89      346.71      2.90 o 
   3   3  15      132.86      133.30      1.59 o 
   4   3  15       26.20       26.99      1.10 o 
   5   3  15       25.71       26.19      0.84 o 
   6   3  15        7.10        5.62      0.70 o 
   7   3  15       77.34       76.77      1.98 o 
   8   3  15      126.75      128.96      1.84 o 
   9   3  15      134.46      128.42      2.04 o 
  10   3  15       30.87       28.92      1.54 o 
  11   3  15       11.39       10.87      1.25 o 
  12   3  15        5.67        6.93      1.53 o 
  13   3  15       11.19        9.88      1.87 o 
   1   4  15       66.60       69.64      1.96 o 
   2   4  15      169.94      167.15      2.36 o 
   3   4  15       56.70       60.19      1.67 o 
   4   4  15       21.78       19.83      1.12 o 
   5   4  15        3.20        2.10      1.11 o 
   6   4  15       15.10       13.24      1.43 o 
   7   4  15        5.63        5.37      1.34 o 
   8   4  15       29.66       30.13      1.64 o 
   9   4  15       43.34       41.49      1.90 o 
   0   0  16      614.81      664.88     10.92 o 
   2   0  16      950.06     1046.41      7.61 o 
   4   0  16      688.88      694.44      6.05 o 
   6   0  16     1009.74      981.23     12.06 o 
   8   0  16      425.95      425.32      6.94 o 
  10   0  16      322.29      336.44      7.97 o 
  12   0  16      521.46      508.37     12.56 o 
  14   0  16       31.76       31.32      2.77 o 
  16   0  16       76.06       79.05     12.81 o 
   0   1  16     1309.34     1340.89      9.82 o 
   1   1  16       50.17       50.00      0.58 o 
   2   1  16      206.69      214.59      1.67 o 
   3   1  16       20.21       20.91      0.54 o 
   4   1  16      336.26      312.44      2.38 o 
   5   1  16      396.16      374.40      2.85 o 
   6   1  16      478.26      454.75      3.28 o 
   7   1  16      118.06      114.33      1.18 o 
   8   1  16       82.82       70.90      0.83 o 
   9   1  16      182.41      205.57      2.32 o 
  10   1  16      417.30      399.43      3.70 o 
  11   1  16        0.40        0.42      0.63 o 
  12   1  16       83.88       81.75      3.33 o 
  13   1  16       11.52       13.17      1.57 o 
  14   1  16       84.43       82.34      2.61 o 
  15   1  16        4.89        4.78      1.72 o 
  16   1  16       13.48       11.71      2.05 o 
   0   2  16      134.80      130.74      1.95 o 
   1   2  16      270.61      264.65      2.33 o 
   2   2  16      126.15      119.62      1.39 o 
   3   2  16      216.73      200.18      1.78 o 
   4   2  16      430.06      431.03      3.31 o 
   5   2  16       31.40       31.23      1.09 o 
   6   2  16      301.32      284.22      2.74 o 
   7   2  16      132.91      149.49      2.06 o 
   8   2  16       40.05       39.25      1.17 o 
   9   2  16      192.42      188.71      2.24 o 
  10   2  16      117.68      106.52      2.15 o 
  11   2  16       26.41       26.46      1.47 o 
  12   2  16       73.12       71.46      2.04 o 
  13   2  16       15.45       15.59      1.83 o 
  14   2  16       15.01       16.14      1.56 o 
  15   2  16       14.08       16.27      2.16 o 
   0   3  16      240.80      240.35      3.39 o 
   1   3  16       33.69       32.14      1.43 o 
   2   3  16       57.29       57.98      1.80 o 
   3   3  16       55.76       57.30      1.26 o 
   4   3  16      101.06       98.26      1.44 o 
   5   3  16      225.22      221.98      2.00 o 
   6   3  16       27.58       29.30      0.95 o 
   7   3  16       74.05       72.21      2.20 o 
   8   3  16       26.01       28.91      1.32 o 
   9   3  16       54.37       51.92      1.33 o 
  10   3  16       86.65       83.65      2.08 o 
  11   3  16      148.33      149.64      3.23 o 
  12   3  16       39.58       42.14      2.16 o 
  13   3  16       20.90       20.04      1.99 o 
   0   4  16       74.52       78.56      4.14 o 
   1   4  16       23.07       26.00      1.47 o 
   2   4  16       52.51       48.86      1.54 o 
   3   4  16       32.44       34.03      1.53 o 
   4   4  16       85.45       85.54      1.67 o 
   5   4  16       44.97       46.44      2.11 o 
   6   4  16       30.04       28.29      1.62 o 
   7   4  16       70.89       73.81      2.12 o 
   8   4  16       31.10       28.54      2.21 o 
   9   4  16        4.48        5.28      1.14 o 
   2   0  17      999.29      960.48      8.34 o 
   4   0  17      453.51      397.87      3.74 o 
   6   0  17     1573.16     1535.74     19.77 o 
   8   0  17      993.67     1009.12     18.57 o 
  10   0  17      337.68      329.13     10.66 o 
  12   0  17       13.27       11.18      2.08 o 
  14   0  17      430.42      441.03      8.12 o 
  16   0  17        0.06        0.14      1.66 o 
   1   1  17      132.77      131.22      0.99 o 
   2   1  17      437.80      377.81      2.13 o 
   3   1  17      145.31      147.71      1.14 o 
   4   1  17      488.49      497.82      3.45 o 
   5   1  17      177.95      173.45      1.64 o 
   6   1  17      740.26      698.62      4.82 o 
   7   1  17      127.08      110.28      1.67 o 
   8   1  17      719.88      740.03      5.00 o 
   9   1  17      260.00      242.35      2.59 o 
  10   1  17       22.47       18.68      1.10 o 
  11   1  17       19.96       18.72      1.07 o 
  12   1  17       73.38       74.98      2.50 o 
  13   1  17       20.95       26.19      1.89 o 
  14   1  17       44.55       44.94      2.41 o 
  15   1  17        0.86        0.96      1.73 o 
  16   1  17       42.54       43.98      2.47 o 
   1   2  17      156.63      144.21      1.91 o 
   2   2  17      839.14      808.50      5.61 o 
   3   2  17      279.01      286.38      2.01 o 
   4   2  17      201.81      186.26      1.97 o 
   5   2  17      169.67      151.86      1.87 o 
   6   2  17       50.84       43.72      1.36 o 
   7   2  17      136.48      126.53      1.94 o 
   8   2  17      423.54      414.99      4.25 o 
   9   2  17      128.85      128.37      2.01 o 
  10   2  17      109.07      107.73      1.91 o 
  11   2  17        2.88        2.73      1.01 o 
  12   2  17       32.64       30.69      1.69 o 
  13   2  17       10.44       10.03      1.51 o 
  14   2  17       50.97       55.06      2.73 o 
   1   3  17      161.04      157.27      1.99 o 
   2   3  17       29.97       30.61      1.49 o 
   3   3  17      228.17      233.89      2.35 o 
   4   3  17      123.45      119.15      2.27 o 
   5   3  17       22.43       18.91      1.43 o 
   6   3  17      110.71      104.44      2.03 o 
   7   3  17      112.12      109.73      2.11 o 
   8   3  17      111.89      110.46      2.37 o 
   9   3  17       35.87       39.67      1.93 o 
  10   3  17      143.65      146.77      3.01 o 
  11   3  17       45.42       41.19      2.52 o 
  12   3  17        3.91        2.42      1.48 o 
   1   4  17       79.61       82.08      1.97 o 
   2   4  17       10.20        9.39      1.10 o 
   3   4  17       71.84       73.64      2.12 o 
   4   4  17       18.51       22.62      1.87 o 
   5   4  17       21.47       23.97      1.49 o 
   6   4  17       70.83       70.37      1.88 o 
   7   4  17       27.34       26.73      1.60 o 
   8   4  17       27.45       30.24      2.08 o 
   9   4  17       38.84       43.56      2.26 o 
   0   0  18     2050.81     2071.27     22.70 o 
   2   0  18      147.63      143.89      2.41 o 
   4   0  18      594.77      571.68      5.25 o 
   6   0  18      344.12      336.13      6.53 o 
   8   0  18      956.04      946.87     22.54 o 
  10   0  18      942.65      963.21     18.52 o 
  12   0  18       27.78       25.59      2.42 o 
  14   0  18       33.59       35.86      3.81 o 
  16   0  18      110.30      111.94      4.57 o 
   0   1  18      381.98      396.61      3.28 o 
   1   1  18      223.28      205.87      1.40 o 
   2   1  18     1688.51     1661.41      8.92 o 
   3   1  18       80.42       70.54      0.71 o 
   4   1  18       55.44       60.00      1.94 o 
   5   1  18      437.98      426.53      3.60 o 
   6   1  18      288.38      275.98      2.36 o 
   7   1  18      446.52      427.20      3.13 o 
   8   1  18       20.62       18.86      1.02 o 
   9   1  18       12.95       13.49      0.99 o 
  10   1  18       62.64       61.38      2.47 o 
  11   1  18       79.73       74.53      1.59 o 
  12   1  18      171.82      187.49      3.34 o 
  13   1  18        7.60        5.10      1.77 o 
  14   1  18       33.30       34.22      2.33 o 
  15   1  18        7.16       10.16      1.82 o 
   0   2  18     1341.96     1316.16     12.63 o 
   1   2  18      174.51      168.73      1.79 o 
   2   2  18      350.05      350.26      2.47 o 
   3   2  18      300.66      273.11      2.00 o 
   4   2  18      412.72      388.37      2.95 o 
   5   2  18      256.05      254.35      2.58 o 
   6   2  18       91.86       95.64      1.54 o 
   7   2  18      120.87      119.58      1.92 o 
   8   2  18      312.01      301.13      3.82 o 
   9   2  18       29.35       27.20      1.15 o 
  10   2  18       85.31       81.13      2.21 o 
  11   2  18       52.01       47.57      1.92 o 
  12   2  18       37.99       37.91      1.74 o 
  13   2  18        7.19        5.85      1.45 o 
  14   2  18       16.92       16.85      1.62 o 
   0   3  18      304.62      301.48      4.30 o 
   1   3  18       19.88       20.86      1.14 o 
   2   3  18       98.94       99.50      1.68 o 
   3   3  18       60.03       63.44      1.35 o 
   4   3  18       99.50       93.82      1.65 o 
   5   3  18      140.03      124.26      1.83 o 
   6   3  18       96.63       96.53      2.36 o 
   7   3  18      125.23      117.80      2.41 o 
   8   3  18       71.98       78.87      2.09 o 
   9   3  18      141.78      143.92      3.13 o 
  10   3  18       47.35       45.06      2.32 o 
  11   3  18       23.80       28.59      2.14 o 
  12   3  18       19.52       14.96      2.23 o 
   0   4  18      117.37      122.03      4.48 o 
   1   4  18       23.45       26.26      1.37 o 
   2   4  18       18.87       17.60      1.27 o 
   3   4  18       12.22       13.16      1.34 o 
   4   4  18       19.34       20.85      1.72 o 
   5   4  18       57.98       62.15      2.12 o 
   6   4  18        2.04        3.41      1.50 o 
   7   4  18       21.31       22.67      1.81 o 
   8   4  18       21.27       21.77      1.78 o 
   2   0  19     1478.16     1441.14     12.94 o 
   4   0  19       80.81       77.89      1.31 o 
   6   0  19     1002.38     1003.80     20.66 o 
   8   0  19     1039.02     1071.07     13.81 o 
  10   0  19       93.50       92.50      4.76 o 
  12   0  19       78.81       85.41      3.48 o 
  14   0  19      200.54      225.25      8.13 o 
   1   1  19      117.61      107.86      1.08 o 
   2   1  19      301.45      287.08      4.24 o 
   3   1  19      418.51      402.98      2.29 o 
   4   1  19      459.98      432.87      3.15 o 
   5   1  19      128.96      119.67      1.43 o 
   6   1  19      597.40      605.80      4.26 o 
   7   1  19      164.23      167.93      1.64 o 
   8   1  19        8.14        6.04      0.65 o 
   9   1  19      264.23      250.11      2.90 o 
  10   1  19      423.72      422.55      4.38 o 
  11   1  19       23.37       27.09      1.48 o 
  12   1  19       73.10       77.57      2.89 o 
  13   1  19       20.41       20.90      2.50 o 
  14   1  19      143.42      155.18      3.51 o 
  15   1  19       45.35       54.87      4.85 o 
   1   2  19        6.99        6.62      0.63 o 
   2   2  19      358.92      344.48      2.62 o 
   3   2  19      261.01      271.68      2.23 o 
   4   2  19      417.30      396.68      2.93 o 
   5   2  19       21.88       22.26      1.01 o 
   6   2  19       81.17       74.08      1.51 o 
   7   2  19      123.76      121.56      1.82 o 
   8   2  19      394.81      379.50      3.58 o 
   9   2  19        2.86        2.18      0.71 o 
  10   2  19      153.01      144.78      2.60 o 
  11   2  19       11.18        9.93      1.45 o 
  12   2  19        2.46        3.87      1.17 o 
  13   2  19       18.59       18.98      1.84 o 
  14   2  19       20.39       20.91      1.63 o 
   1   3  19       96.16       96.14      1.54 o 
   2   3  19      114.33      111.46      1.84 o 
   3   3  19      107.67      101.75      1.63 o 
   4   3  19       89.20       89.12      1.52 o 
   5   3  19       39.28       41.95      1.52 o 
   6   3  19       46.76       49.86      1.79 o 
   7   3  19       19.58       19.84      1.62 o 
   8   3  19       40.68       47.53      1.80 o 
   9   3  19      315.43      298.88      3.88 o 
  10   3  19       16.79       12.84      2.17 o 
  11   3  19       30.54       33.57      2.27 o 
  12   3  19       31.48       39.04      2.22 o 
   1   4  19        5.88        4.17      1.09 o 
   2   4  19        8.20        7.46      1.19 o 
   3   4  19       52.02       53.86      2.08 o 
   4   4  19        3.18        4.42      1.55 o 
   5   4  19        8.33        7.54      1.42 o 
   6   4  19       13.46       11.35      1.68 o 
   7   4  19       23.63       23.03      1.87 o 
   8   4  19       96.62       99.58      2.63 o 
   0   0  20      744.95      769.24     17.17 o 
   2   0  20      895.57      898.13     13.61 o 
   4   0  20     1169.07     1156.69     12.80 o 
   6   0  20      459.31      437.73      8.88 o 
   8   0  20       92.23      100.71      6.35 o 
  10   0  20      208.88      206.99      6.44 o 
  12   0  20      208.70      210.85      8.79 o 
  14   0  20       46.76       51.13      3.50 o 
   0   1  20      827.25      816.32      6.30 o 
   1   1  20       76.02       70.97      0.88 o 
   2   1  20      255.00      241.77      1.72 o 
   3   1  20      289.25      265.94      1.80 o 
   4   1  20      182.87      173.80      1.07 o 
   5   1  20      231.38      219.47      2.03 o 
   6   1  20      577.14      582.14      4.33 o 
   7   1  20      189.44      195.19      2.57 o 
   8   1  20      102.85       92.49      1.58 o 
   9   1  20       33.95       37.18      1.52 o 
  10   1  20      491.35      492.35      4.97 o 
  11   1  20       14.99       14.00      1.42 o 
  12   1  20       96.00       95.67      2.67 o 
  13   1  20       19.24       21.44      2.35 o 
  14   1  20        0.65        1.05      1.38 o 
  15   1  20       71.73       82.81      4.56 o 
   0   2  20      788.63      769.06      6.36 o 
   1   2  20       82.02       81.29      1.10 o 
   2   2  20       49.41       47.16      1.47 o 
   3   2  20       46.68       43.78      1.07 o 
   4   2  20      123.18      112.96      1.10 o 
   5   2  20      170.35      159.66      1.99 o 
   6   2  20       78.42       79.16      1.55 o 
   7   2  20       42.90       40.95      1.36 o 
   8   2  20       30.23       28.24      1.06 o 
   9   2  20      225.84      227.09      3.58 o 
  10   2  20      446.11      445.97      4.74 o 
  11   2  20       29.81       33.20      1.82 o 
  12   2  20      107.21      111.41      2.48 o 
  13   2  20       26.98       28.58      2.50 o 
  14   2  20       33.12       37.98      2.70 o 
   0   3  20       27.60       30.53      2.31 o 
   1   3  20      117.96      116.70      1.93 o 
   2   3  20      141.84      140.70      2.05 o 
   3   3  20       36.87       34.46      1.37 o 
   4   3  20       76.83       80.37      1.82 o 
   5   3  20       19.99       22.93      1.48 o 
   6   3  20      120.57      120.32      2.22 o 
   7   3  20       55.44       54.58      1.81 o 
   8   3  20       23.13       27.53      1.55 o 
   9   3  20       35.28       34.53      1.60 o 
  10   3  20       17.14       20.48      2.52 o 
  11   3  20        7.50        7.97      1.73 o 
   0   4  20       33.28       37.80      2.13 o 
   1   4  20       49.34       52.27      1.67 o 
   2   4  20        0.23        0.21      0.88 o 
   3   4  20        3.03        3.62      1.24 o 
   4   4  20       46.70       41.94      2.11 o 
   5   4  20       66.67       68.58      2.22 o 
   6   4  20       29.64       36.01      2.02 o 
   7   4  20       17.15       17.40      2.05 o 
   2   0  21      497.89      471.58      8.35 o 
   4   0  21      754.73      736.37      7.77 o 
   6   0  21      943.54      895.89     29.23 o 
   8   0  21        0.04        2.28      1.80 o 
  10   0  21       57.75       50.66      3.97 o 
  12   0  21       47.37       46.96      3.56 o 
  14   0  21      170.51      181.25      5.38 o 
   1   1  21       18.49       18.52      0.90 o 
   2   1  21      473.80      451.49      2.73 o 
   3   1  21      320.58      323.66      2.05 o 
   4   1  21      735.29      689.68      3.65 o 
   5   1  21      200.50      186.38      2.70 o 
   6   1  21       46.38       41.24      1.12 o 
   7   1  21      150.05      140.25      1.60 o 
   8   1  21       74.73       70.53      1.50 o 
   9   1  21      204.89      200.42      2.77 o 
  10   1  21       22.21       26.61      1.80 o 
  11   1  21       28.17       28.11      1.45 o 
  12   1  21       21.55       27.03      2.11 o 
  13   1  21       63.17       71.45      3.10 o 
  14   1  21       65.48       71.65      2.83 o 
   1   2  21      353.04      352.64      2.40 o 
   2   2  21      390.48      381.78      2.56 o 
   3   2  21       21.90       22.70      0.60 o 
   4   2  21       13.36       11.20      1.03 o 
   5   2  21       17.02       20.36      1.19 o 
   6   2  21        1.30        1.21      0.88 o 
   7   2  21       66.68       64.00      1.54 o 
   8   2  21       87.42       86.50      1.52 o 
   9   2  21      193.58      196.66      3.22 o 
  10   2  21       12.47       14.53      1.37 o 
  11   2  21       37.84       37.35      1.91 o 
  12   2  21       22.34       25.05      1.63 o 
  13   2  21       32.74       35.84      3.62 o 
   1   3  21      114.75      111.54      1.90 o 
   2   3  21       78.42       78.33      1.54 o 
   3   3  21      207.54      203.35      2.15 o 
   4   3  21       82.47       83.11      2.28 o 
   5   3  21       16.70       17.86      1.27 o 
   6   3  21        2.87        2.55      1.02 o 
   7   3  21       85.17       81.00      2.09 o 
   8   3  21       40.31       40.42      1.70 o 
   9   3  21       18.57       19.28      1.82 o 
  10   3  21        8.61        8.33      1.55 o 
  11   3  21       82.37       95.63      3.12 o 
   1   4  21       43.01       42.11      1.62 o 
   2   4  21       56.18       57.31      2.10 o 
   3   4  21        8.24        7.57      1.37 o 
   4   4  21       64.01       64.55      2.62 o 
   5   4  21       10.42        8.33      1.64 o 
   6   4  21       71.79       75.55      3.40 o 
   0   0  22     1000.17      885.45     40.46 o 
   2   0  22     1329.43     1290.80     12.13 o 
   4   0  22      351.44      339.34      6.15 o 
   6   0  22      284.07      277.49      5.48 o 
   8   0  22        8.99        6.03      2.34 o 
  10   0  22       82.93       74.24      4.57 o 
  12   0  22      110.90      126.15      4.25 o 
  14   0  22       38.96       41.54      5.16 o 
   0   1  22     2245.96     2139.16     17.26 o 
   1   1  22      272.38      253.26      1.86 o 
   2   1  22       68.80       66.57      0.93 o 
   3   1  22      201.07      180.29      1.34 o 
   4   1  22       79.77       74.21      1.49 o 
   5   1  22      344.96      327.58      2.71 o 
   6   1  22      130.59      134.57      1.73 o 
   7   1  22       81.03       73.01      1.79 o 
   8   1  22       86.76       91.87      2.14 o 
   9   1  22       19.88       18.37      1.03 o 
  10   1  22      289.26      298.75      3.60 o 
  11   1  22       33.95       35.15      2.06 o 
  12   1  22      106.53      107.86      3.21 o 
  13   1  22       30.35       32.55      2.53 o 
  14   1  22       39.68       50.90      3.15 o 
   0   2  22      166.09      152.97      2.08 o 
   1   2  22      130.11      134.42      1.55 o 
   2   2  22      470.09      459.91      3.02 o 
   3   2  22      177.51      177.43      1.81 o 
   4   2  22      102.57       93.12      1.44 o 
   5   2  22       60.60       58.69      1.48 o 
   6   2  22      331.96      320.40      3.08 o 
   7   2  22       37.88       37.52      1.28 o 
   8   2  22      135.64      131.07      1.80 o 
   9   2  22        3.13        3.83      1.14 o 
  10   2  22       37.27       40.15      1.73 o 
  11   2  22        8.35        7.57      1.57 o 
  12   2  22      306.64      339.63      4.74 o 
  13   2  22        9.24       11.87      2.01 o 
   0   3  22      471.55      476.28      5.78 o 
   1   3  22       86.54       88.36      1.82 o 
   2   3  22       38.51       38.45      1.02 o 
   3   3  22       47.85       45.07      1.86 o 
   4   3  22       47.80       50.91      1.86 o 
   5   3  22       40.63       42.39      1.79 o 
   6   3  22       51.77       56.36      1.74 o 
   7   3  22      118.28      127.63      2.78 o 
   8   3  22       15.97       17.41      1.46 o 
   9   3  22       11.31       11.63      1.61 o 
  10   3  22       39.31       39.90      2.50 o 
   0   4  22      175.26      170.53      3.68 o 
   1   4  22        6.40        4.49      1.45 o 
   2   4  22       14.76       13.36      1.95 o 
   3   4  22        2.44        1.23      1.21 o 
   4   4  22       43.56       45.92      2.10 o 
   5   4  22       77.91       83.26      2.59 o 
   2   0  23      567.09      515.46      5.22 o 
   4   0  23      590.74      555.58      5.44 o 
   6   0  23      242.93      241.01      7.40 o 
   8   0  23      205.26      195.88      5.99 o 
  10   0  23      232.01      222.60      7.25 o 
  12   0  23       28.25       29.70      2.95 o 
  14   0  23       47.80       56.09      5.28 o 
   1   1  23      340.81      307.81      2.25 o 
   2   1  23      290.97      299.49      2.02 o 
   3   1  23       41.54       41.42      0.67 o 
   4   1  23        5.14        4.88      0.30 o 
   5   1  23       33.22       26.64      1.38 o 
   6   1  23       14.55       13.72      0.76 o 
   7   1  23       18.60       18.79      0.95 o 
   8   1  23      404.69      395.72      3.81 o 
   9   1  23        1.83        3.01      0.79 o 
  10   1  23        9.26        7.97      1.66 o 
  11   1  23       82.74       84.68      2.90 o 
  12   1  23       23.45       28.11      2.38 o 
  13   1  23       63.70       70.54      3.15 o 
  14   1  23       16.01       18.98      2.24 o 
   1   2  23       22.36       20.76      1.00 o 
   2   2  23      113.49      112.10      1.22 o 
   3   2  23       17.17       16.95      0.65 o 
   4   2  23       18.76       18.87      0.94 o 
   5   2  23       20.53       23.26      0.99 o 
   6   2  23      170.95      167.81      2.04 o 
   7   2  23       23.30       23.78      1.26 o 
   8   2  23       75.76       80.65      1.91 o 
   9   2  23       96.33       98.72      2.67 o 
  10   2  23       87.26       78.59      2.58 o 
  11   2  23      114.23      125.55      3.01 o 
  12   2  23        1.21        1.81      1.59 o 
   1   3  23      158.55      154.80      1.77 o 
   2   3  23        1.04       -0.03      0.52 o 
   3   3  23      191.11      192.15      2.98 o 
   4   3  23       11.36       11.29      1.40 o 
   5   3  23       33.99       31.45      2.10 o 
   6   3  23        4.78        3.63      1.20 o 
   7   3  23       11.25        8.18      1.72 o 
   8   3  23       55.21       61.47      2.10 o 
   9   3  23       18.06       16.81      2.12 o 
  10   3  23      109.12      103.65      3.20 o 
   1   4  23       89.58       91.70      2.76 o 
   2   4  23       44.99       43.82      2.17 o 
   3   4  23       78.54       82.39      2.35 o 
   4   4  23        9.10        7.15      1.56 o 
   0   0  24     2386.72     2458.82     42.24 o 
   2   0  24      344.80      327.52      4.60 o 
   4   0  24      381.92      356.46      4.45 o 
   6   0  24       77.97       85.08      2.97 o 
   8   0  24       27.62       23.79      3.14 o 
  10   0  24       75.24       66.09      7.14 o 
  12   0  24      136.17      146.44      5.45 o 
  14   0  24       10.49        9.10      2.74 o 
   0   1  24      349.45      326.92      3.04 o 
   1   1  24       48.05       56.11      0.90 o 
   2   1  24      190.99      196.36      1.57 o 
   3   1  24      130.76      121.10      1.65 o 
   4   1  24      206.01      190.62      1.55 o 
   5   1  24       31.09       27.36      0.96 o 
   6   1  24      359.84      347.58      3.19 o 
   7   1  24      117.11      110.12      1.97 o 
   8   1  24       28.78       25.83      1.65 o 
   9   1  24        3.33        3.67      0.83 o 
  10   1  24      136.89      143.69      4.07 o 
  11   1  24        7.76        7.16      1.77 o 
  12   1  24       95.35      100.69      3.36 o 
  13   1  24        1.79        3.03      1.99 o 
   0   2  24      666.38      649.64      5.88 o 
   1   2  24        5.49        4.95      0.55 o 
   2   2  24      147.21      142.37      1.36 o 
   3   2  24       15.22       14.99      0.67 o 
   4   2  24      122.84      120.63      1.70 o 
   5   2  24       27.97       29.81      1.08 o 
   6   2  24       91.48       90.27      1.62 o 
   7   2  24       39.25       37.87      1.38 o 
   8   2  24       21.62       19.50      1.63 o 
   9   2  24       14.82       12.48      1.40 o 
  10   2  24      221.68      225.61      3.62 o 
  11   2  24       18.16       14.35      1.55 o 
  12   2  24       29.72       27.95      3.11 o 
   0   3  24      307.89      308.80      3.56 o 
   1   3  24       16.06       14.71      0.99 o 
   2   3  24       51.92       51.08      1.51 o 
   3   3  24       10.84        9.28      1.25 o 
   4   3  24       49.24       49.43      2.66 o 
   5   3  24      108.28      108.99      2.50 o 
   6   3  24       90.83       96.03      2.60 o 
   7   3  24       18.72       19.90      1.62 o 
   8   3  24       20.17       19.67      2.12 o 
   9   3  24       52.73       53.89      2.15 o 
   0   4  24       38.57       39.51      3.22 o 
   1   4  24       13.56       10.05      1.98 o 
   2   4  24       54.07       48.07      2.23 o 
   3   4  24       22.49       19.42      2.32 o 
   2   0  25       89.91       75.37      1.83 o 
   4   0  25      330.05      291.77      3.88 o 
   6   0  25       35.01       31.91      2.80 o 
   8   0  25      317.55      310.25      8.18 o 
  10   0  25        9.80       11.55      3.22 o 
  12   0  25       19.50       20.41      2.82 o 
   1   1  25       93.67       97.33      1.24 o 
   2   1  25      249.87      235.04      1.85 o 
   3   1  25       33.94       32.76      0.65 o 
   4   1  25      137.89      132.62      1.33 o 
   5   1  25       16.83       15.83      0.84 o 
   6   1  25        7.52        6.88      0.89 o 
   7   1  25        1.77        0.77      0.88 o 
   8   1  25       47.23       45.05      1.31 o 
   9   1  25       46.76       52.32      2.10 o 
  10   1  25       73.51       76.86      2.71 o 
  11   1  25       44.07       52.46      2.59 o 
  12   1  25       22.09       22.01      2.40 o 
  13   1  25        3.26        3.88      2.19 o 
   1   2  25        9.45        8.09      0.60 o 
   2   2  25       25.14       26.99      0.94 o 
   3   2  25      146.80      148.97      1.39 o 
   4   2  25      190.39      185.40      2.28 o 
   5   2  25       37.79       37.38      1.38 o 
   6   2  25        1.32        1.40      0.69 o 
   7   2  25       13.13       12.23      1.67 o 
   8   2  25       24.65       23.88      2.25 o 
   9   2  25       13.10       12.91      1.35 o 
  10   2  25       26.72       28.34      1.63 o 
  11   2  25      135.86      150.43      3.69 o 
   1   3  25      185.44      179.48      2.39 o 
   2   3  25       53.84       55.96      1.61 o 
   3   3  25        9.17       10.74      1.14 o 
   4   3  25        1.02        0.95      0.91 o 
   5   3  25       27.87       29.72      1.51 o 
   6   3  25       36.49       39.77      2.36 o 
   7   3  25        7.78        3.93      1.26 o 
   8   3  25        7.75        2.76      1.29 o 
   0   0  26     2436.63     2263.13     38.03 o 
   2   0  26      106.85       93.95      2.47 o 
   4   0  26       32.80       31.16      1.79 o 
   6   0  26      445.77      422.41      9.45 o 
   8   0  26      124.82      120.07      5.20 o 
  10   0  26      411.92      419.45     11.26 o 
  12   0  26      140.07      148.42      8.88 o 
   0   1  26      239.00      254.02      3.45 o 
   1   1  26      251.29      229.44      1.84 o 
   2   1  26      255.41      242.29      1.96 o 
   3   1  26       29.09       27.30      0.68 o 
   4   1  26      273.53      265.86      2.10 o 
   5   1  26       35.58       34.70      1.91 o 
   6   1  26       95.49       96.97      1.49 o 
   7   1  26        2.91        1.35      0.97 o 
   8   1  26       71.99       73.66      2.36 o 
   9   1  26       35.96       41.23      2.52 o 
  10   1  26       13.45       14.04      2.18 o 
  11   1  26        9.55       13.96      2.06 o 
  12   1  26      205.59      241.62      6.33 o 
   0   2  26      225.27      222.86      3.11 o 
   1   2  26        6.85        5.61      0.65 o 
   2   2  26       29.62       32.15      1.00 o 
   3   2  26        6.69        4.97      0.93 o 
   4   2  26       42.68       41.57      1.33 o 
   5   2  26       94.56       95.03      1.76 o 
   6   2  26      193.47      201.69      2.48 o 
   7   2  26       59.34       63.08      1.82 o 
   8   2  26        0.50        0.47      1.09 o 
   9   2  26        9.39        9.65      1.35 o 
  10   2  26       46.90       48.13      1.95 o 
  11   2  26        3.70        2.18      1.96 o 
   0   3  26       21.41       22.95      1.42 o 
   1   3  26       31.79       28.67      1.76 o 
   2   3  26       13.15       14.22      1.38 o 
   3   3  26        9.19        8.85      1.18 o 
   4   3  26       61.29       64.40      2.38 o 
   5   3  26       54.20       52.67      1.97 o 
   6   3  26       86.38       90.83      2.55 o 
   7   3  26       32.59       32.67      2.07 o 
   8   3  26        1.00       -0.55      1.22 o 
   2   0  27      409.13      395.56      6.15 o 
   4   0  27       47.74       51.56      1.53 o 
   6   0  27      154.23      146.57      5.32 o 
   8   0  27        7.35        5.92      2.79 o 
  10   0  27       45.89       40.64      4.49 o 
  12   0  27       28.34       27.05      5.05 o 
   1   1  27      100.22       91.83      1.21 o 
   2   1  27       57.16       56.73      0.92 o 
   3   1  27       24.66       22.72      0.76 o 
   4   1  27      162.40      158.10      2.15 o 
   5   1  27       49.16       44.58      1.43 o 
   6   1  27        3.18        3.11      0.94 o 
   7   1  27       27.08       28.43      1.51 o 
   8   1  27      255.18      256.17      4.13 o 
   9   1  27       25.22       29.53      1.94 o 
  10   1  27       19.72       22.23      2.80 o 
  11   1  27       23.49       29.68      2.76 o 
  12   1  27        3.49        1.10      1.62 o 
   1   2  27       35.28       38.64      0.98 o 
   2   2  27      156.90      151.59      2.02 o 
   3   2  27      118.20      114.55      1.88 o 
   4   2  27       18.43       19.94      1.05 o 
   5   2  27       18.25       18.30      1.79 o 
   6   2  27       56.18       54.83      1.67 o 
   7   2  27       16.47       16.15      1.75 o 
   8   2  27       35.58       36.26      4.44 o 
   9   2  27        9.72        6.31      2.57 o 
  10   2  27       44.10       48.53      2.76 o 
   1   3  27       24.89       26.31      1.48 o 
   2   3  27       58.60       64.78      1.92 o 
   3   3  27       33.56       34.49      1.46 o 
   4   3  27       45.64       44.35      1.62 o 
   5   3  27       14.71       17.81      1.60 o 
   6   3  27       51.28       49.89      1.87 o 
   7   3  27       67.29       74.32      2.44 o 
   0   0  28       19.06       16.81      1.88 o 
   2   0  28       43.99       41.81      1.62 o 
   4   0  28      250.68      244.71      4.07 o 
   6   0  28      401.39      378.44     11.53 o 
   8   0  28       44.27       37.12      3.85 o 
  10   0  28       55.62       59.26      5.09 o 
  12   0  28      102.36      116.54      5.58 o 
   0   1  28      806.41      794.76      7.28 o 
   1   1  28       90.64       92.81      1.18 o 
   2   1  28       50.18       45.63      1.12 o 
   3   1  28       30.73       30.04      1.03 o 
   4   1  28      161.96      169.52      2.09 o 
   5   1  28        8.78        7.85      0.82 o 
   6   1  28      176.47      190.10      3.12 o 
   7   1  28       48.32       50.21      2.03 o 
   8   1  28        2.87        1.91      1.26 o 
   9   1  28       25.84       36.36      2.32 o 
  10   1  28       81.48       87.13      3.04 o 
  11   1  28        2.48        2.76      1.66 o 
   0   2  28      398.85      399.95      4.56 o 
   1   2  28       45.20       44.67      1.01 o 
   2   2  28       58.41       57.66      1.41 o 
   3   2  28       11.66       12.36      1.12 o 
   4   2  28       66.08       73.94      1.83 o 
   5   2  28      101.97      108.05      2.25 o 
   6   2  28       84.92       91.10      2.14 o 
   7   2  28      129.16      130.02      2.46 o 
   8   2  28        5.45        2.70      1.28 o 
   9   2  28        0.84        0.19      1.34 o 
   0   3  28        3.87        3.67      1.87 o 
   1   3  28       25.08       29.69      1.64 o 
   2   3  28       10.94        8.04      1.11 o 
   3   3  28       39.10       43.16      2.14 o 
   4   3  28       23.15       24.78      1.76 o 
   5   3  28       13.07       14.20      1.69 o 
   6   3  28       42.43       50.19      2.41 o 
   2   0  29      116.26      116.51      2.47 o 
   4   0  29      151.54      154.14      3.23 o 
   6   0  29      151.06      132.23      5.48 o 
   8   0  29       85.18       88.18      5.03 o 
  10   0  29      157.30      187.77      5.66 o 
   1   1  29       24.63       24.85      0.81 o 
   2   1  29      301.64      302.96      2.29 o 
   3   1  29       20.61       20.85      0.96 o 
   4   1  29       13.76       14.34      0.94 o 
   5   1  29       73.18       74.29      1.91 o 
   6   1  29       50.15       52.98      1.76 o 
   7   1  29       14.33       16.31      1.64 o 
   8   1  29       80.21       83.43      2.47 o 
   9   1  29        3.08        2.88      1.78 o 
  10   1  29       26.81       28.14      2.39 o 
  11   1  29       64.60       73.71      4.85 o 
   1   2  29       79.39       76.40      1.64 o 
   2   2  29       13.53       14.98      0.99 o 
   3   2  29       58.31       59.14      2.12 o 
   4   2  29      136.69      133.29      2.07 o 
   5   2  29       17.76       15.13      1.34 o 
   6   2  29       20.40       26.57      1.65 o 
   7   2  29       32.30       37.33      2.55 o 
   8   2  29       51.04       50.06      1.92 o 
   9   2  29       12.39        7.41      2.93 o 
   1   3  29       11.59       10.00      1.73 o 
   2   3  29       34.05       33.94      1.75 o 
   3   3  29       42.29       43.95      1.83 o 
   4   3  29       44.03       46.74      1.97 o 
   5   3  29       21.32       23.54      1.62 o 
   2   0  30        6.01        5.20      1.89 o 
   4   0  30      119.87      113.51      2.37 o 
   6   0  30      105.77      101.59      5.02 o 
   8   0  30      119.62      119.11      8.63 o 
  10   0  30       46.16       49.26      3.45 o 
   0   1  30      157.11      158.46      2.33 o 
   1   1  30       66.18       61.90      1.49 o 
   2   1  30       27.77       29.44      1.08 o 
   3   1  30       13.00       12.77      1.05 o 
   4   1  30       47.69       52.17      1.80 o 
   5   1  30       36.42       36.26      1.63 o 
   6   1  30      256.04      262.59      4.13 o 
   7   1  30        8.99        9.76      1.49 o 
   8   1  30       26.54       25.54      2.08 o 
   9   1  30        2.84        3.68      1.72 o 
  10   1  30       75.67       82.29      2.95 o 
   0   2  30      179.52      182.17      2.58 o 
   1   2  30      166.27      158.39      2.24 o 
   2   2  30       22.34       25.29      1.51 o 
   3   2  30        8.42        8.38      1.02 o 
   4   2  30       70.08       70.99      1.68 o 
   5   2  30       29.74       28.62      1.61 o 
   6   2  30       52.32       56.73      1.85 o 
   7   2  30        1.92        2.23      1.12 o 
   8   2  30       16.29       15.38      2.20 o 
   0   3  30       89.13       94.20      3.67 o 
   1   3  30       40.24       42.90      2.68 o 
   2   3  30       23.03       24.36      1.40 o 
   3   3  30       16.12       20.77      1.37 o 
   2   0  31      309.12      325.31      4.85 o 
   4   0  31       12.73       11.40      3.50 o 
   6   0  31        7.32        7.17      4.33 o 
   8   0  31      182.80      196.28      7.44 o 
  10   0  31       54.68       66.25      3.84 o 
   1   1  31       16.56       13.48      0.91 o 
   2   1  31      138.34      133.97      1.81 o 
   3   1  31       27.92       34.07      1.19 o 
   4   1  31      125.12      134.83      2.37 o 
   5   1  31        6.07        4.62      0.99 o 
   6   1  31       52.72       57.31      2.80 o 
   7   1  31        0.97        0.62      1.31 o 
   8   1  31       61.59       70.59      3.40 o 
   9   1  31        3.12        4.34      1.56 o 
   1   2  31       52.78       55.07      1.57 o 
   2   2  31      111.82      111.78      1.82 o 
   3   2  31       17.18       15.38      1.22 o 
   4   2  31       28.07       29.10      1.54 o 
   5   2  31       40.54       40.99      1.91 o 
   6   2  31       32.68       34.93      2.39 o 
   7   2  31       50.97       56.92      2.49 o 
   0   0  32      118.27      123.39      3.95 o 
   2   0  32       85.43       93.09      2.51 o 
   4   0  32       99.54      107.32      4.74 o 
   6   0  32      223.28      248.42      7.89 o 
   8   0  32       25.45       29.89      4.25 o 
   0   1  32       43.82       47.15      1.63 o 
   1   1  32        2.61        3.23      0.76 o 
   2   1  32        5.21        5.97      0.95 o 
   3   1  32        2.52        2.10      0.82 o 
   4   1  32      118.89      128.08      2.38 o 
   5   1  32       49.21       65.38      2.48 o 
   6   1  32      109.97      109.91      3.22 o 
   7   1  32       71.94       72.87      2.80 o 
   8   1  32       26.13       21.12      2.18 o 
   0   2  32        3.11        5.25      2.16 o 
   1   2  32      119.17      121.44      2.20 o 
   2   2  32        3.03        3.43      1.35 o 
   3   2  32        7.85        7.68      0.99 o 
   4   2  32        5.67        3.63      1.18 o 
   5   2  32       40.01       46.86      1.97 o 
   6   2  32       53.24       51.71      2.54 o 
   2   0  33      132.17      125.89      4.03 o 
   4   0  33       98.28       97.38      4.71 o 
   6   0  33      114.46      121.73      5.78 o 
   8   0  33       77.18       75.66      4.38 o 
   1   1  33       27.24       32.39      1.15 o 
   2   1  33      150.75      162.98      2.35 o 
   3   1  33       22.78       24.02      1.45 o 
   4   1  33       96.14       92.80      2.19 o 
   5   1  33       26.29       29.52      2.00 o 
   6   1  33       20.57       18.10      1.94 o 
   7   1  33       51.68       65.64      3.02 o 
   1   2  33       36.58       36.77      1.80 o 
   2   2  33      148.65      147.12      2.53 o 
   3   2  33        0.80        1.08      0.79 o 
   4   2  33       33.74       38.38      2.05 o 
   0   0  34       11.90       11.07      2.26 o 
   2   0  34       21.29       24.77      2.85 o 
   4   0  34      200.24      209.13      9.24 o 
   6   0  34       53.93       58.02      7.15 o 
   0   1  34       73.49       75.96      6.92 o 
   1   1  34        4.82        4.72      0.93 o 
   2   1  34       16.12       22.88      1.73 o 
   3   1  34       21.10       24.41      1.74 o 
   4   1  34        8.15        7.48      1.33 o 
   5   1  34        3.84        2.95      1.76 o 
   6   1  34       74.32       80.88      5.18 o 
   0   2  34       45.75       54.39      2.91 o 
   1   2  34       32.16       29.15      2.34 o 
   2   2  34       20.48       21.38      2.03 o 
   2   0  35       67.15       67.22      3.95 o 
   4   0  35      284.07      301.75      8.62 o 
   6   0  35       51.01       57.80      4.65 o 
   1   1  35       48.02       56.49      2.20 o 
   2   1  35       87.39       87.12      1.89 o 
   3   1  35        2.62        3.41      1.00 o 
   4   1  35       22.25       23.03      1.95 o 
   0   0  36       53.15       59.73      4.94 o 
   2   0  36       29.12       29.69      5.06 o 
   4   0  36        6.32        4.50      2.57 o 
   0   1  36      207.29      226.96      6.82 o 
   1   1  36       47.91       52.44      2.77 o 
   2   1  36       17.53       19.95      2.01 o 
                                                 
